# Supplementary material for: N-[(1S,2S)-2-Amino-1,2-diphenyl­eth­yl]-4-methyl­benzene­sulfonamide [(S,S)-TsDPEN]
Source: Acta Crystallogr Sect E Struct Rep Online. 2010 Nov 27;66(Pt 12):o3343. doi: 10.1107/S1600536810049159 (PMC3011471; doi:10.1107/S1600536810049159)
Supplement: Supplementary file 1 [file e-66-o3343-sup1.cif]

##############################################################################
###                                                                        ###
###        Electronic paper (Acta Crystallographica Section E)             ###
###                                                                        ###
##############################################################################
#                                                                            #
# This CIF contains the data in a paper accepted for publication in Acta     #
# Crystallographica Section E. It conforms to the requirements of Notes      #
# for Authors for Section E, and has been peer reviewed under the auspices   #
# of the IUCr Commission on Journals.                                        #
#                                                                            #
# Full details of the Crystallographic Information File format               #
# are given in the paper "The Crystallographic Information File (CIF):       #
# a New Standard Archive File for Crystallography" by S. R. Hall, F. H.      #
# Allen and I. D. Brown [Acta Cryst. (1991), A47, 655-685].                  #
#                                                                            #
# The current version of the core CIF dictionary is obtainable from          #
# ftp://ftp.iucr.org/pub/cif_core.dic. The current version number is 2.4.    #
#                                                                            #
# Software is freely available for graphical display of the structure(s) in  #
# this CIF.  For information consult the CIF home page http://www.iucr.org/  #
# cif/home.html                                                              #
#                                                                            #
# This file may be used for bona fide research purposes within the           #
# scientific community so long as proper attribution is given to the journal # 
# article from which it was obtained.                                        #
#                                                                            #
##############################################################################
                                             
data_I
_audit_creation_method     SHELXL-97
_chemical_name_systematic
;
<i>N</i>-[(1<i>S</i>,2<i>S</i>)-2-Amino-1,2-diphenylethyl]-4-
methylbenzenesulfonamide
;
_chemical_name_common     <i>(S,S)</i>-TsDPEN
_chemical_formula_moiety     'C21 H22 N2 O2 S'
_chemical_formula_sum     'C21 H22 N2 O2 S'
_chemical_formula_iupac     'C21 H22 N2 O2 S'
_chemical_formula_weight     366.47
_chemical_melting_point     403
_symmetry_cell_setting     orthorhombic
_symmetry_space_group_name_H-M     'P 21 21 21'
_symmetry_space_group_name_Hall     'P 2ac 2ab'
loop_
    _symmetry_equiv_pos_as_xyz
    'x, y, z'
    '-x+1/2, -y, z+1/2'
    'x+1/2, -y+1/2, -z'
    '-x, y+1/2, -z+1/2'
_cell_length_a     6.3892(6)
_cell_length_b     12.2290(11)
_cell_length_c     24.281(2)
_cell_angle_alpha     90.00
_cell_angle_beta     90.00
_cell_angle_gamma     90.00
_cell_volume     1897.2(3)
_cell_formula_units_Z     4
_cell_measurement_reflns_used     6316
_cell_measurement_theta_min     2.3
_cell_measurement_theta_max     26.7
_cell_measurement_temperature     173(2)
_exptl_crystal_description     needle
_exptl_crystal_colour     colourless
_exptl_crystal_size_max     0.50
_exptl_crystal_size_mid     0.05
_exptl_crystal_size_min     0.05
_exptl_crystal_density_diffrn     1.283
_exptl_crystal_density_meas     ?
_exptl_crystal_density_method     'not measured'
_exptl_crystal_F_000     776
_exptl_absorpt_coefficient_mu     0.188
_exptl_absorpt_correction_type     none
_diffrn_ambient_temperature     173(2)
_diffrn_radiation_type     MoK\a
_diffrn_radiation_wavelength     0.71073
_diffrn_radiation_monochromator     graphite
_diffrn_measurement_device_type     'Bruker APEXII CCD'
_diffrn_measurement_device     '\\k-geometry'
_diffrn_measurement_method     'CCD scan'
_diffrn_detector_area_resol_mean     ?
_diffrn_reflns_number     37668
_diffrn_reflns_av_R_equivalents     0.0624
_diffrn_reflns_av_sigmaI/netI     0.0350
_diffrn_reflns_theta_min     1.86
_diffrn_reflns_theta_max     27.92
_diffrn_reflns_theta_full     27.92
_diffrn_measured_fraction_theta_max     0.995
_diffrn_measured_fraction_theta_full     0.995
_diffrn_reflns_limit_h_min     -8
_diffrn_reflns_limit_h_max     8
_diffrn_reflns_limit_k_min     -16
_diffrn_reflns_limit_k_max     16
_diffrn_reflns_limit_l_min     -31
_diffrn_reflns_limit_l_max     31
_diffrn_standards_number     ?
_diffrn_standards_interval_count     ?
_diffrn_standards_interval_time     ?
_diffrn_standards_decay_%     ?
_refine_special_details
;
Refinement of <i>F</i>^2^ against ALL reflections. The weighted <i>R</i>-factor
<i>wR</i> and goodness of fit <i>S</i> are based on <i>F</i>^2^, conventional
<i>R</i>-factors <i>R</i> are based on <i>F</i>, with <i>F</i> set to zero for
negative <i>F</i>^2^. The threshold expression of <i>F</i>^2^ >
\s(<i>F</i>^2^) is used only for calculating <i>R</i>-factors(gt) <i>etc</i>.
and is not relevant to the choice of reflections for refinement.
<i>R</i>-factors based on <i>F</i>^2^ are statistically about twice as large
as those based on <i>F</i>, and <i>R</i>- factors based on ALL data will be
even larger.
;
_reflns_number_total     4511
_reflns_number_gt     3865
_reflns_threshold_expression     I>2\s(I)
_refine_ls_structure_factor_coef     Fsqd
_refine_ls_matrix_type     full
_refine_ls_R_factor_all     0.0487
_refine_ls_R_factor_gt     0.0363
_refine_ls_wR_factor_ref     0.0862
_refine_ls_wR_factor_obs     0.0809
_refine_ls_goodness_of_fit_ref     1.022
_refine_ls_restrained_S_all     1.022
_refine_ls_number_reflns     4511
_refine_ls_number_parameters     236
_refine_ls_number_restraints     0
_refine_ls_hydrogen_treatment     constr
_refine_ls_weighting_scheme     calc
_refine_ls_weighting_details
         'calc w=1/[\s^2^(Fo^2^)+(0.0404P)^2^+0.3917P] where P=(Fo^2^+2Fc^2^)/3'
_atom_sites_solution_hydrogens     geom
_atom_sites_solution_primary     direct
_atom_sites_solution_secondary     difmap
_refine_ls_shift/su_max     0.000
_refine_ls_shift/su_mean     0.000
_refine_diff_density_max     0.296
_refine_diff_density_min     -0.296
_refine_ls_extinction_method     none
_refine_ls_extinction_coef     ?
_refine_ls_abs_structure_details     'Flack (1983), 1905 Friedel pairs'
_refine_ls_abs_structure_Flack     0.01(7)
loop_
    _atom_type_symbol
    _atom_type_description
    _atom_type_scat_dispersion_real
    _atom_type_scat_dispersion_imag
    _atom_type_scat_source
    'C' 'C' 0.0033 0.0016
                         'International Tables Vol C Tables 4.2.6.8 and 6.1.1.4'
    'H' 'H' 0.0000 0.0000
                         'International Tables Vol C Tables 4.2.6.8 and 6.1.1.4'
    'N' 'N' 0.0061 0.0033
                         'International Tables Vol C Tables 4.2.6.8 and 6.1.1.4'
    'O' 'O' 0.0106 0.0060
                         'International Tables Vol C Tables 4.2.6.8 and 6.1.1.4'
    'S' 'S' 0.1246 0.1234
                         'International Tables Vol C Tables 4.2.6.8 and 6.1.1.4'
_computing_data_collection     'APEX2 (Bruker, 2006)'
_computing_cell_refinement     'SAINT (Bruker, 2006)'
_computing_data_reduction     'SAINT (Bruker, 2006)'
_computing_structure_solution     'SIR97 (Altomare <i>et al.</i>, 1999)'
_computing_structure_refinement     'SHELXL97 (Sheldrick, 2008)'
_computing_molecular_graphics     'PLATON (Spek, 2009)'
_computing_publication_material     'PLATON (Spek, 2009)'
loop_
    _atom_site_type_symbol
    _atom_site_label
    _atom_site_fract_x
    _atom_site_fract_y
    _atom_site_fract_z
    _atom_site_U_iso_or_equiv
    _atom_site_adp_type
    _atom_site_calc_flag
    _atom_site_refinement_flags
    _atom_site_occupancy
    _atom_site_disorder_assembly
    _atom_site_disorder_group
    C C1 0.5561(3) 0.73082(14) 0.30984(7) 0.0254(4) Uani d . 1 . .
    C C2 0.4667(3) 0.64651(15) 0.27929(7) 0.0279(4) Uani d . 1 . .
    H H2 0.3271 0.6237 0.2863 0.033 Uiso calc R 1 . .
    C C3 0.5848(3) 0.59602(15) 0.23830(7) 0.0306(4) Uani d . 1 . .
    H H3 0.5234 0.5399 0.2166 0.037 Uiso calc R 1 . .
    C C4 0.7904(3) 0.62644(18) 0.22876(7) 0.0329(5) Uani d . 1 . .
    C C5 0.8743(3) 0.71278(18) 0.25899(7) 0.0335(4) Uani d . 1 . .
    H H5 1.0134 0.7361 0.2516 0.040 Uiso calc R 1 . .
    C C6 0.7597(3) 0.76556(16) 0.29955(7) 0.0296(4) Uani d . 1 . .
    H H6 0.8189 0.8242 0.3199 0.036 Uiso calc R 1 . .
    C C7 0.9227(4) 0.5637(2) 0.18787(9) 0.0502(6) Uani d . 1 . .
    H H7A 0.9553 0.4913 0.2029 0.075 Uiso calc R 1 . .
    H H7B 1.0530 0.6037 0.1810 0.075 Uiso calc R 1 . .
    H H7C 0.8454 0.5555 0.1533 0.075 Uiso calc R 1 . .
    S S8 0.42061(7) 0.78898(4) 0.366248(17) 0.02678(11) Uani d . 1 . .
    O O9 0.4722(2) 0.90309(10) 0.36804(5) 0.0385(4) Uani d . 1 . .
    O O10 0.2061(2) 0.75474(12) 0.36209(5) 0.0361(3) Uani d . 1 . .
    N N11 0.5121(2) 0.73717(11) 0.42319(6) 0.0236(3) Uani d . 1 . .
    H H11 0.6453 0.7683 0.4344 0.028 Uiso d R 1 . .
    C C12 0.4568(3) 0.62583(14) 0.44193(7) 0.0223(4) Uani d . 1 . .
    H H12 0.3007 0.6214 0.4434 0.027 Uiso calc R 1 . .
    C C13 0.5326(3) 0.53456(15) 0.40392(7) 0.0247(4) Uani d . 1 . .
    C C14 0.3947(4) 0.45222(16) 0.38829(8) 0.0366(5) Uani d . 1 . .
    H H14 0.2564 0.4518 0.4026 0.044 Uiso calc R 1 . .
    C C15 0.4569(4) 0.37034(18) 0.35183(9) 0.0466(6) Uani d . 1 . .
    H H15 0.3614 0.3144 0.3415 0.056 Uiso calc R 1 . .
    C C16 0.6570(4) 0.37089(19) 0.33092(9) 0.0466(6) Uani d . 1 . .
    H H16 0.6993 0.3159 0.3056 0.056 Uiso calc R 1 . .
    C C17 0.7967(4) 0.45140(18) 0.34668(8) 0.0393(5) Uani d . 1 . .
    H H17 0.9351 0.4512 0.3324 0.047 Uiso calc R 1 . .
    C C18 0.7356(3) 0.53278(15) 0.38341(7) 0.0291(4) Uani d . 1 . .
    H H18 0.8330 0.5872 0.3945 0.035 Uiso calc R 1 . .
    C C19 0.5390(3) 0.61293(14) 0.50177(7) 0.0226(4) Uani d . 1 . .
    H H19 0.6944 0.6224 0.5015 0.027 Uiso calc R 1 . .
    N N20 0.4464(2) 0.70033(12) 0.53631(6) 0.0268(3) Uani d . 1 . .
    H H20A 0.5038 0.7658 0.5174 0.032 Uiso d R 1 . .
    H H20B 0.5100 0.7034 0.5679 0.032 Uiso d R 1 . .
    C C21 0.4890(3) 0.50046(15) 0.52464(7) 0.0257(4) Uani d . 1 . .
    C C22 0.2902(3) 0.47483(17) 0.54406(8) 0.0328(4) Uani d . 1 . .
    H H22 0.1833 0.5288 0.5440 0.039 Uiso calc R 1 . .
    C C23 0.2476(4) 0.36990(19) 0.56357(9) 0.0434(5) Uani d . 1 . .
    H H23 0.1118 0.3528 0.5770 0.052 Uiso calc R 1 . .
    C C24 0.4014(4) 0.29086(18) 0.56347(9) 0.0469(6) Uani d . 1 . .
    H H24 0.3706 0.2193 0.5763 0.056 Uiso calc R 1 . .
    C C25 0.5992(4) 0.31529(17) 0.54489(9) 0.0456(6) Uani d . 1 . .
    H H25 0.7054 0.2609 0.5451 0.055 Uiso calc R 1 . .
    C C26 0.6430(3) 0.41983(16) 0.52574(8) 0.0343(5) Uani d . 1 . .
    H H26 0.7801 0.4366 0.5132 0.041 Uiso calc R 1 . .
loop_
    _atom_site_aniso_label
    _atom_site_aniso_U_11
    _atom_site_aniso_U_22
    _atom_site_aniso_U_33
    _atom_site_aniso_U_12
    _atom_site_aniso_U_13
    _atom_site_aniso_U_23
    C1 0.0288(10) 0.0289(9) 0.0185(7) 0.0034(8) -0.0029(7) 0.0021(7)
    C2 0.0279(10) 0.0324(10) 0.0232(8) -0.0010(8) -0.0036(7) 0.0037(7)
    C3 0.0362(11) 0.0336(10) 0.0219(8) 0.0003(10) -0.0040(8) -0.0023(7)
    C4 0.0356(12) 0.0424(12) 0.0208(9) 0.0060(10) 0.0021(8) 0.0058(8)
    C5 0.0282(11) 0.0455(11) 0.0268(9) -0.0045(10) 0.0025(7) 0.0062(9)
    C6 0.0316(10) 0.0318(11) 0.0253(9) -0.0034(8) -0.0040(8) 0.0013(7)
    C7 0.0485(14) 0.0662(16) 0.0360(11) 0.0062(13) 0.0115(11) -0.0073(11)
    S8 0.0311(2) 0.0291(2) 0.02014(19) 0.0075(2) -0.00348(19) 0.00053(18)
    O9 0.0594(10) 0.0284(7) 0.0276(6) 0.0100(6) -0.0056(7) 0.0018(6)
    O10 0.0263(7) 0.0561(9) 0.0258(6) 0.0114(6) -0.0016(6) -0.0028(6)
    N11 0.0281(8) 0.0228(7) 0.0197(7) 0.0006(6) -0.0035(6)  0.0000(6)
    C12 0.0243(9) 0.0228(8) 0.0199(7) 0.0010(7) -0.0007(7) -0.0009(6)
    C13 0.0314(11) 0.0234(9) 0.0193(8) 0.0027(8) -0.0039(7) 0.0007(7)
    C14 0.0457(13) 0.0328(10) 0.0314(10) -0.0052(10) -0.0062(9) -0.0017(8)
    C15 0.0673(17) 0.0312(11) 0.0413(12) -0.0040(11) -0.0149(11) -0.0086(9)
    C16 0.0717(18) 0.0353(12) 0.0328(11) 0.0188(12) -0.0079(11) -0.0115(9)
    C17 0.0473(14) 0.0425(13) 0.0281(9) 0.0182(10) -0.0010(10) 0.0016(9)
    C18 0.0349(11) 0.0278(10) 0.0245(8) 0.0061(9) -0.0038(8) 0.0017(8)
    C19 0.0212(9) 0.0245(8) 0.0220(8) -0.0002(7) -0.0007(7) 0.0004(7)
    N20 0.0325(9) 0.0267(7) 0.0213(6) -0.0012(7) -0.0019(6) -0.0015(6)
    C21 0.0321(10) 0.0267(9) 0.0184(8) -0.0019(8) -0.0022(7) -0.0002(7)
    C22 0.0351(12) 0.0326(11) 0.0306(10) -0.0030(9) -0.0016(9) 0.0002(8)
    C23 0.0522(14) 0.0400(13) 0.0379(11) -0.0142(12) 0.0048(10) 0.0047(10)
    C24 0.0753(17) 0.0275(10) 0.0380(11) -0.0099(13) 0.0001(11) 0.0067(9)
    C25 0.0679(17) 0.0308(11) 0.0380(11) 0.0121(11) 0.0027(11) 0.0069(9)
    C26 0.0389(12) 0.0322(10) 0.0318(10) 0.0053(9) 0.0032(8) 0.0039(9)
_geom_special_details
;
All e.s.d.'s (except the e.s.d. in the dihedral angle between two l.s. planes)
are estimated using the full covariance matrix. The cell e.s.d.'s are taken
into account individually in the estimation of e.s.d.'s in distances, angles
and torsion angles; correlations between e.s.d.'s in cell parameters are only
used when they are defined by crystal symmetry. An approximate (isotropic)
treatment of cell e.s.d.'s is used for estimating e.s.d.'s involving l.s.
planes.
;
loop_
    _geom_bond_atom_site_label_1
    _geom_bond_atom_site_label_2
    _geom_bond_site_symmetry_2
    _geom_bond_distance
    _geom_bond_publ_flag
    C1 C6 . 1.391(3) ?
    C1 C2 . 1.393(2) ?
    C1 S8 . 1.7694(18) ?
    C2 C3 . 1.393(3) ?
    C2 H2 . 0.9500 ?
    C3 C4 . 1.385(3) ?
    C3 H3 . 0.9500 ?
    C4 C5 . 1.393(3) ?
    C4 C7 . 1.512(3) ?
    C5 C6 . 1.387(3) ?
    C5 H5 . 0.9500 ?
    C6 H6 . 0.9500 ?
    C7 H7A . 0.9800 ?
    C7 H7B . 0.9800 ?
    C7 H7C . 0.9800 ?
    S8 O9 . 1.4345(14) ?
    S8 O10 . 1.4367(14) ?
    S8 N11 . 1.6294(14) ?
    N11 C12 . 1.478(2) ?
    N11 H11 . 0.9714 ?
    C12 C13 . 1.527(2) ?
    C12 C19 . 1.553(2) ?
    C12 H12 . 1.0000 ?
    C13 C18 . 1.390(3) ?
    C13 C14 . 1.391(3) ?
    C14 C15 . 1.394(3) ?
    C14 H14 . 0.9500 ?
    C15 C16 . 1.376(4) ?
    C15 H15 . 0.9500 ?
    C16 C17 . 1.383(3) ?
    C16 H16 . 0.9500 ?
    C17 C18 . 1.392(3) ?
    C17 H17 . 0.9500 ?
    C18 H18 . 0.9500 ?
    C19 N20 . 1.482(2) ?
    C19 C21 . 1.517(2) ?
    C19 H19 . 1.0000 ?
    N20 H20A . 0.9933 ?
    N20 H20B . 0.8686 ?
    C21 C22 . 1.391(3) ?
    C21 C26 . 1.393(3) ?
    C22 C23 . 1.395(3) ?
    C22 H22 . 0.9500 ?
    C23 C24 . 1.378(3) ?
    C23 H23 . 0.9500 ?
    C24 C25 . 1.375(4) ?
    C24 H24 . 0.9500 ?
    C25 C26 . 1.389(3) ?
    C25 H25 . 0.9500 ?
    C26 H26 . 0.9500 ?
loop_
    _geom_angle_atom_site_label_1
    _geom_angle_atom_site_label_2
    _geom_angle_atom_site_label_3
    _geom_angle_site_symmetry_1
    _geom_angle_site_symmetry_3
    _geom_angle
    _geom_angle_publ_flag
    C6 C1 C2 . . 120.92(17) ?
    C6 C1 S8 . . 118.28(14) ?
    C2 C1 S8 . . 120.62(15) ?
    C1 C2 C3 . . 119.12(18) ?
    C1 C2 H2 . . 120.4 ?
    C3 C2 H2 . . 120.4 ?
    C4 C3 C2 . . 120.95(19) ?
    C4 C3 H3 . . 119.5 ?
    C2 C3 H3 . . 119.5 ?
    C3 C4 C5 . . 118.72(18) ?
    C3 C4 C7 . . 120.2(2) ?
    C5 C4 C7 . . 121.0(2) ?
    C6 C5 C4 . . 121.56(18) ?
    C6 C5 H5 . . 119.2 ?
    C4 C5 H5 . . 119.2 ?
    C5 C6 C1 . . 118.66(18) ?
    C5 C6 H6 . . 120.7 ?
    C1 C6 H6 . . 120.7 ?
    C4 C7 H7A . . 109.5 ?
    C4 C7 H7B . . 109.5 ?
    H7A C7 H7B . . 109.5 ?
    C4 C7 H7C . . 109.5 ?
    H7A C7 H7C . . 109.5 ?
    H7B C7 H7C . . 109.5 ?
    O9 S8 O10 . . 120.33(9) ?
    O9 S8 N11 . . 105.67(8) ?
    O10 S8 N11 . . 106.77(8) ?
    O9 S8 C1 . . 107.58(9) ?
    O10 S8 C1 . . 107.16(8) ?
    N11 S8 C1 . . 108.97(8) ?
    C12 N11 S8 . . 122.26(12) ?
    C12 N11 H11 . . 119.0 ?
    S8 N11 H11 . . 113.5 ?
    N11 C12 C13 . . 114.30(14) ?
    N11 C12 C19 . . 107.51(13) ?
    C13 C12 C19 . . 112.59(14) ?
    N11 C12 H12 . . 107.4 ?
    C13 C12 H12 . . 107.4 ?
    C19 C12 H12 . . 107.4 ?
    C18 C13 C14 . . 118.82(18) ?
    C18 C13 C12 . . 121.59(17) ?
    C14 C13 C12 . . 119.57(18) ?
    C13 C14 C15 . . 120.9(2) ?
    C13 C14 H14 . . 119.6 ?
    C15 C14 H14 . . 119.6 ?
    C16 C15 C14 . . 119.7(2) ?
    C16 C15 H15 . . 120.2 ?
    C14 C15 H15 . . 120.2 ?
    C15 C16 C17 . . 120.1(2) ?
    C15 C16 H16 . . 120.0 ?
    C17 C16 H16 . . 120.0 ?
    C16 C17 C18 . . 120.3(2) ?
    C16 C17 H17 . . 119.8 ?
    C18 C17 H17 . . 119.8 ?
    C13 C18 C17 . . 120.2(2) ?
    C13 C18 H18 . . 119.9 ?
    C17 C18 H18 . . 119.9 ?
    N20 C19 C21 . . 111.26(14) ?
    N20 C19 C12 . . 108.75(13) ?
    C21 C19 C12 . . 111.30(14) ?
    N20 C19 H19 . . 108.5 ?
    C21 C19 H19 . . 108.5 ?
    C12 C19 H19 . . 108.5 ?
    C19 N20 H20A . . 99.9 ?
    C19 N20 H20B . . 110.1 ?
    H20A N20 H20B . . 101.6 ?
    C22 C21 C26 . . 118.62(18) ?
    C22 C21 C19 . . 121.39(17) ?
    C26 C21 C19 . . 119.99(17) ?
    C21 C22 C23 . . 120.1(2) ?
    C21 C22 H22 . . 120.0 ?
    C23 C22 H22 . . 120.0 ?
    C24 C23 C22 . . 120.4(2) ?
    C24 C23 H23 . . 119.8 ?
    C22 C23 H23 . . 119.8 ?
    C25 C24 C23 . . 120.2(2) ?
    C25 C24 H24 . . 119.9 ?
    C23 C24 H24 . . 119.9 ?
    C24 C25 C26 . . 119.7(2) ?
    C24 C25 H25 . . 120.2 ?
    C26 C25 H25 . . 120.2 ?
    C25 C26 C21 . . 121.0(2) ?
    C25 C26 H26 . . 119.5 ?
    C21 C26 H26 . . 119.5 ?
loop_
    _geom_torsion_atom_site_label_1
    _geom_torsion_atom_site_label_2
    _geom_torsion_atom_site_label_3
    _geom_torsion_atom_site_label_4
    _geom_torsion_site_symmetry_1
    _geom_torsion_site_symmetry_2
    _geom_torsion_site_symmetry_3
    _geom_torsion_site_symmetry_4
    _geom_torsion
    _geom_torsion_publ_flag
    C6 C1 C2 C3 . . . . 0.7(3) ?
    S8 C1 C2 C3 . . . . -174.34(14) ?
    C1 C2 C3 C4 . . . . 1.8(3) ?
    C2 C3 C4 C5 . . . . -3.4(3) ?
    C2 C3 C4 C7 . . . . 174.21(19) ?
    C3 C4 C5 C6 . . . . 2.5(3) ?
    C7 C4 C5 C6 . . . . -175.05(19) ?
    C4 C5 C6 C1 . . . . -0.1(3) ?
    C2 C1 C6 C5 . . . . -1.5(3) ?
    S8 C1 C6 C5 . . . . 173.62(14) ?
    C6 C1 S8 O9 . . . . 39.30(17) ?
    C2 C1 S8 O9 . . . . -145.58(14) ?
    C6 C1 S8 O10 . . . . 170.01(14) ?
    C2 C1 S8 O10 . . . . -14.86(17) ?
    C6 C1 S8 N11 . . . . -74.81(16) ?
    C2 C1 S8 N11 . . . . 100.31(15) ?
    O9 S8 N11 C12 . . . . 168.30(14) ?
    O10 S8 N11 C12 . . . . 39.08(15) ?
    C1 S8 N11 C12 . . . . -76.35(15) ?
    S8 N11 C12 C13 . . . . 64.27(19) ?
    S8 N11 C12 C19 . . . . -169.97(12) ?
    N11 C12 C13 C18 . . . . 46.5(2) ?
    C19 C12 C13 C18 . . . . -76.5(2) ?
    N11 C12 C13 C14 . . . . -132.06(17) ?
    C19 C12 C13 C14 . . . . 104.89(19) ?
    C18 C13 C14 C15 . . . . -1.3(3) ?
    C12 C13 C14 C15 . . . . 177.33(18) ?
    C13 C14 C15 C16 . . . . -0.1(3) ?
    C14 C15 C16 C17 . . . . 1.0(3) ?
    C15 C16 C17 C18 . . . . -0.5(3) ?
    C14 C13 C18 C17 . . . . 1.8(3) ?
    C12 C13 C18 C17 . . . . -176.82(16) ?
    C16 C17 C18 C13 . . . . -0.9(3) ?
    N11 C12 C19 N20 . . . . 57.03(17) ?
    C13 C12 C19 N20 . . . . -176.20(15) ?
    N11 C12 C19 C21 . . . . 179.94(14) ?
    C13 C12 C19 C21 . . . . -53.3(2) ?
    N20 C19 C21 C22 . . . . 42.9(2) ?
    C12 C19 C21 C22 . . . . -78.6(2) ?
    N20 C19 C21 C26 . . . . -138.06(17) ?
    C12 C19 C21 C26 . . . . 100.49(19) ?
    C26 C21 C22 C23 . . . . -0.7(3) ?
    C19 C21 C22 C23 . . . . 178.40(18) ?
    C21 C22 C23 C24 . . . . -0.3(3) ?
    C22 C23 C24 C25 . . . . 1.0(3) ?
    C23 C24 C25 C26 . . . . -0.5(3) ?
    C24 C25 C26 C21 . . . . -0.5(3) ?
    C22 C21 C26 C25 . . . . 1.1(3) ?
    C19 C21 C26 C25 . . . . -177.99(18) ?
loop_
    _geom_hbond_atom_site_label_D
    _geom_hbond_atom_site_label_H
    _geom_hbond_atom_site_label_A
    _geom_hbond_site_symmetry_A
    _geom_hbond_distance_DH
    _geom_hbond_distance_HA
    _geom_hbond_distance_DA
    _geom_hbond_angle_DHA
    N11 H11 N20 3_566 0.97 2.09 3.041(2) 167
    N20 H20A N11 . 0.99 2.31 2.8149(19) 110
    N20 H20B O10 3_566 0.87 2.17 3.0236(19) 166
data_global
_journal_date_recd_electronic     2010-11-22
_journal_date_accepted     2010-11-24
_journal_name_full     'Acta Crystallographica, Section E'
_journal_year     2010
_journal_volume     66
_journal_issue     12
_journal_page_first     o3343
_journal_page_last     o3343
_journal_paper_category     QO
_journal_coeditor_code     BT5420
_publ_contact_author_name     'Opatz, Till'
_publ_contact_author_address
;
Institut f\"ur Organische Chemie
Universit\"at Mainz
Duesbergweg 10-14
55128 Mainz
Germany
;
_publ_contact_author_email     'opatz@uni-mainz.de'
_publ_contact_author_phone     '+496131-3922272'
_publ_section_title
;\
<i>N</i>-[(1<i>S</i>,2<i>S</i>)-2-Amino-1,2-diphenylethyl]-4-\
methylbenzenesulfonamide [(<i>S</i>,<i>S</i>)-TsDPEN]
;
loop_
    _publ_author_name
    _publ_author_address
    'Schlemmer, Claudine'
;
Institut f\"ur Organische Chemie
Universit\"at Mainz
Duesbergweg 10-14
55128 Mainz
Germany
;
    'Schollmeyer, Dieter'
;
Institut f\"ur Organische Chemie
Universit\"at Mainz
Duesbergweg 10-14
55128 Mainz
Germany
;
    'Blank, Nancy'
;
Institut f\"ur Organische Chemie
Universit\"at Mainz
Duesbergweg 10-14
55128 Mainz
Germany
;
    'Stoye, Alexander'
;
Institut f\"ur Organische Chemie
Universit\"at Mainz
Duesbergweg 10-14
55128 Mainz
Germany
;
    'Opatz, Till'
;
Institut f\"ur Organische Chemie
Universit\"at Mainz
Duesbergweg 10-14
55128 Mainz
Germany
;
