# Supplementary material for: N-[(1S,2S)-2-Amino-1,2-diphenyl­eth­yl]-4-methyl­benzene­sulfonamide [(S,S)-TsDPEN]
Source: Acta Crystallogr Sect E Struct Rep Online. 2010 Nov 27;66(Pt 12):o3343. doi: 10.1107/S1600536810049159 (PMC3011471; doi:10.1107/S1600536810049159)
Supplement: Supplementary file 2 [file e-66-o3343-Isup2.hkl]

# 
# h,k,l, Fc-squared, Fo-squared, sigma(Fo-squared) and status flag 
# 
data_I
_shelx_title ' cs9 in P212121' 
_shelx_refln_list_code          4 
_shelx_F_calc_maximum      193.42 
_exptl_crystal_F_000       776.00 
_reflns_d_resolution_high  0.7589 
 
loop_ 
 _symmetry_equiv_pos_as_xyz 
 'x, y, z' 
 '-x+1/2, -y, z+1/2' 
 'x+1/2, -y+1/2, -z' 
 '-x, y+1/2, -z+1/2' 
 
_cell_length_a     6.3892 
_cell_length_b    12.2290 
_cell_length_c    24.2815 
_cell_angle_alpha  90.000 
_cell_angle_beta   90.000 
_cell_angle_gamma  90.000 
 
_shelx_F_squared_multiplier     1.000 
 
loop_ 
 _refln_index_h 
 _refln_index_k 
 _refln_index_l 
 _refln_F_squared_calc 
 _refln_F_squared_meas 
 _refln_F_squared_sigma 
 _refln_observed_status 
   2   0   0     7631.71     7889.78     90.83 o 
   4   0   0     1355.22     1572.60     30.08 o 
   6   0   0      552.78      545.11     20.24 o 
   8   0   0       51.74       80.85     20.68 o 
   1   1   0     3489.40     3400.20     25.46 o 
   2   1   0     2990.19     2946.49     29.52 o 
   3   1   0      418.36      556.29     22.98 o 
   4   1   0      655.21      653.92     12.14 o 
   5   1   0       15.34       13.96      4.68 o 
   6   1   0       28.62       32.22      7.71 o 
   7   1   0        0.00       -5.93      9.33 o 
   8   1   0       12.40       -4.95     10.26 o 
   0   2   0     5213.08     5099.79     48.71 o 
   1   2   0      901.02      884.72     10.56 o 
   2   2   0      973.26      906.37     10.35 o 
   3   2   0     1574.53     1713.58     18.84 o 
   4   2   0      187.21      172.73      6.35 o 
   5   2   0      273.02      321.25      9.37 o 
   6   2   0      317.07      317.59     10.95 o 
   7   2   0        0.25       -5.71      6.27 o 
   8   2   0       36.55       44.73     11.82 o 
   1   3   0      152.76      155.29      4.45 o 
   2   3   0      101.20       99.56      4.35 o 
   3   3   0      422.72      488.10      9.18 o 
   4   3   0      654.92      660.22     10.75 o 
   5   3   0      123.85      130.20      6.51 o 
   6   3   0       27.89       18.89      6.66 o 
   7   3   0       48.48       28.45      8.04 o 
   8   3   0       89.68       94.80     15.46 o 
   0   4   0     1630.28     1643.76     22.56 o 
   1   4   0      107.40       79.13      3.71 o 
   2   4   0       83.56      102.03      3.57 o 
   3   4   0      180.51      177.87      6.60 o 
   4   4   0       23.06       21.19      4.42 o 
   5   4   0      290.88      301.13      9.52 o 
   6   4   0       58.11       58.57      7.01 o 
   7   4   0       86.26      110.76      9.40 o 
   8   4   0        9.54       19.30     14.92 o 
   1   5   0       69.94       81.93      3.86 o 
   2   5   0     1275.45     1476.05     15.19 o 
   3   5   0      227.49      212.86      6.80 o 
   4   5   0      123.98      142.16      9.68 o 
   5   5   0       55.15       59.56      6.32 o 
   6   5   0      502.14      484.61     13.40 o 
   7   5   0       51.39       67.03      9.73 o 
   0   6   0     2996.13     3034.20     40.73 o 
   1   6   0      989.09      919.20     11.68 o 
   2   6   0        7.50       10.50      3.34 o 
   3   6   0      105.96      103.77      4.88 o 
   4   6   0        0.01        0.98      5.25 o 
   5   6   0     1197.26     1197.93     22.85 o 
   6   6   0       29.10       22.65      8.17 o 
   7   6   0       44.78       52.87     10.26 o 
   1   7   0     1063.47     1057.88     17.46 o 
   2   7   0        0.80        4.90      4.07 o 
   3   7   0     1324.09     1311.03     15.67 o 
   4   7   0      504.10      473.06     12.50 o 
   5   7   0      416.34      455.03     24.36 o 
   6   7   0        0.47        2.56      7.35 o 
   7   7   0        1.45        2.19      9.57 o 
   0   8   0      910.75     1005.51     19.36 o 
   1   8   0      794.72      746.50     11.42 o 
   2   8   0        6.96       11.93      4.20 o 
   3   8   0        3.50        4.76      4.28 o 
   4   8   0     1132.95     1059.72     19.93 o 
   5   8   0       88.60       93.59      9.18 o 
   6   8   0      136.83      133.11     12.94 o 
   7   8   0        0.06       -3.29      9.74 o 
   1   9   0       36.42       57.82      5.37 o 
   2   9   0      850.12      787.54     13.89 o 
   3   9   0      705.27      694.50     13.73 o 
   4   9   0      131.36      122.47      8.48 o 
   5   9   0       10.87       24.21      9.84 o 
   6   9   0      103.02       85.89     11.97 o 
   0  10   0      204.22      198.52     10.71 o 
   1  10   0       82.87       72.15      5.52 o 
   2  10   0      877.80      808.61     16.50 o 
   3  10   0      312.54      253.10     10.05 o 
   4  10   0      143.32      139.39      9.09 o 
   5  10   0      133.21      170.75     13.83 o 
   6  10   0       60.04       74.70     11.91 o 
   1  11   0        1.09        0.27      4.87 o 
   2  11   0      120.72      134.10      8.02 o 
   3  11   0        6.99        9.60      5.56 o 
   4  11   0      104.17      126.33     11.95 o 
   5  11   0        1.95        4.26      9.69 o 
   6  11   0        8.78        1.20     10.52 o 
   0  12   0     1595.19     1557.82     29.62 o 
   1  12   0        0.06       -0.08      5.32 o 
   2  12   0       40.06       42.64      6.50 o 
   3  12   0       31.46       22.41      6.42 o 
   4  12   0       14.15       18.82      9.01 o 
   5  12   0       87.30       89.09     12.37 o 
   1  13   0        4.78       -5.44      5.44 o 
   2  13   0      280.85      316.62     16.52 o 
   3  13   0       48.20       40.10      7.07 o 
   4  13   0       65.71       81.48     11.38 o 
   0  14   0       41.30       50.16     13.38 o 
   1  14   0       67.90       41.40      7.69 o 
   2  14   0       89.15       74.86      8.26 o 
   3  14   0        0.01       -5.53      6.85 o 
   4  14   0       80.15       99.80     14.18 o 
   1  15   0        2.77        8.55      7.23 o 
   2  15   0       86.54       98.73      9.98 o 
   3  15   0       55.14       77.74     20.29 o 
   0  16   0       15.53       10.10     11.71 o 
   1   0   1    10700.27    10496.40     75.75 o 
   2   0   1      689.50      706.46      9.94 o 
   3   0   1     3882.01     4374.22     39.24 o 
   4   0   1     1081.01     1088.11     18.78 o 
   5   0   1      301.85      280.21     10.04 o 
   6   0   1       25.82       32.50      7.62 o 
   7   0   1       12.16       13.06      9.63 o 
   8   0   1       50.17       52.91     12.77 o 
  -8   1   1       64.82       35.57     13.99 o 
  -7   1   1       18.65        0.66      8.01 o 
  -6   1   1       17.99        8.07      7.17 o 
  -5   1   1       89.65       93.35      8.54 o 
  -4   1   1      849.51      872.07     14.87 o 
  -3   1   1       85.45       95.35      5.54 o 
  -2   1   1     4810.24     4677.28     47.09 o 
  -1   1   1    10976.31    10716.74     73.04 o 
   0   1   1     6037.23     5977.36     45.00 o 
   1   1   1    11047.24    10699.45     73.84 o 
   2   1   1     4838.42     4845.04     43.06 o 
   3   1   1       94.16      108.40      5.11 o 
   4   1   1      859.78      923.16     13.52 o 
   5   1   1       94.07      104.43      6.38 o 
   6   1   1       17.78       11.84      6.28 o 
   7   1   1       17.85       13.75      9.75 o 
   8   1   1       65.40       66.65     12.19 o 
  -8   2   1        1.61        0.46     12.04 o 
  -7   2   1       48.30       35.15      8.58 o 
  -6   2   1       19.37        7.69      5.92 o 
  -5   2   1      392.18      365.50     11.09 o 
  -4   2   1      875.45      856.96     14.42 o 
  -3   2   1      397.67      443.72      8.54 o 
  -2   2   1      254.96      251.39      5.67 o 
  -1   2   1      554.04      506.12      7.54 o 
   0   2   1      907.64      912.69      9.53 o 
   1   2   1      556.80      496.21      6.11 o 
   2   2   1      253.32      256.48      5.15 o 
   3   2   1      387.70      437.61      7.94 o 
   4   2   1      877.72      874.61     12.69 o 
   5   2   1      383.36      377.80     10.10 o 
   6   2   1       17.91        2.72      6.20 o 
   7   2   1       48.92       61.45      8.39 o 
   8   2   1        1.89       -4.46     10.87 o 
  -8   3   1       27.18       13.11     12.60 o 
  -7   3   1       41.89       28.77     10.41 o 
  -6   3   1       80.93       83.50      8.21 o 
  -5   3   1       12.57       19.49      4.60 o 
  -4   3   1      175.77      187.22      6.49 o 
  -3   3   1      378.25      389.77      8.43 o 
  -2   3   1      772.14      788.56      8.61 o 
  -1   3   1      460.68      463.49      6.99 o 
   0   3   1     7368.12     7085.43     56.59 o 
   1   3   1      479.31      463.39      7.91 o 
   2   3   1      749.90      756.59      9.31 o 
   3   3   1      379.81      410.95      7.94 o 
   4   3   1      175.25      173.62      6.25 o 
   5   3   1       11.22       12.37      4.28 o 
   6   3   1       77.51       96.23      7.65 o 
   7   3   1       43.87       42.65      9.77 o 
   8   3   1       26.32       18.43     18.00 o 
  -8   4   1       44.74       40.16     16.50 o 
  -7   4   1       31.86       34.92      8.55 o 
  -6   4   1      317.86      324.95     12.94 o 
  -5   4   1      152.25      149.29      8.15 o 
  -4   4   1        2.98        3.24      4.08 o 
  -3   4   1       88.48       99.95      4.41 o 
  -2   4   1      297.77      330.44      5.85 o 
  -1   4   1      865.59      859.38     10.17 o 
   0   4   1      501.35      432.06      6.70 o 
   1   4   1      879.29      864.55     10.90 o 
   2   4   1      288.11      308.49      5.79 o 
   3   4   1       83.55       94.33      4.99 o 
   4   4   1        2.45        4.72      3.75 o 
   5   4   1      159.73      159.63      7.64 o 
   6   4   1      313.02      346.64     11.72 o 
   7   4   1       32.55       34.78      7.68 o 
   8   4   1       44.47       56.68     16.12 o 
  -7   5   1       16.29       16.56      8.40 o 
  -6   5   1      191.94      189.28     13.91 o 
  -5   5   1      336.77      340.37      9.95 o 
  -4   5   1      426.70      446.53     10.73 o 
  -3   5   1      473.86      468.93      9.32 o 
  -2   5   1      218.28      252.12      6.42 o 
  -1   5   1      437.66      473.44     10.07 o 
   0   5   1      835.34      855.91     10.55 o 
   1   5   1      431.32      465.78      7.30 o 
   2   5   1      219.93      236.19     10.64 o 
   3   5   1      477.81      463.14     10.19 o 
   4   5   1      441.69      464.88     15.20 o 
   5   5   1      344.69      346.90     11.68 o 
   6   5   1      194.62      212.50     10.81 o 
   7   5   1       15.94        9.35      8.49 o 
  -7   6   1       15.91       26.11     10.35 o 
  -6   6   1      259.94      278.02     14.24 o 
  -5   6   1       76.86       84.15      7.96 o 
  -4   6   1       18.30       27.09      7.11 o 
  -3   6   1      414.70      448.27      7.27 o 
  -2   6   1      240.08      276.93      6.64 o 
  -1   6   1      372.03      435.52      7.85 o 
   0   6   1      310.49      312.01      9.97 o 
   1   6   1      367.18      430.07      7.51 o 
   2   6   1      244.64      274.63      7.68 o 
   3   6   1      401.99      415.93      9.89 o 
   4   6   1       19.99       24.51      7.52 o 
   5   6   1       79.70       81.69      8.65 o 
   6   6   1      254.90      280.04     13.47 o 
   7   6   1       16.14       18.88      9.07 o 
  -7   7   1       26.90       30.41     10.62 o 
  -6   7   1      189.00      229.23     13.45 o 
  -5   7   1       30.43       51.83      8.24 o 
  -4   7   1      697.40      726.60     12.01 o 
  -3   7   1       73.51      101.28     11.73 o 
  -2   7   1      312.70      323.37      7.43 o 
  -1   7   1      250.81      272.11     10.23 o 
   0   7   1     1402.47     1486.63     16.77 o 
   1   7   1      254.04      256.30      8.29 o 
   2   7   1      322.46      316.11      8.16 o 
   3   7   1       74.70       92.16      6.08 o 
   4   7   1      699.61      709.78     14.48 o 
   5   7   1       33.19       31.27      8.61 o 
   6   7   1      188.15      198.31     14.11 o 
   7   7   1       26.52       35.50     10.11 o 
  -7   8   1       22.71       21.43     10.95 o 
  -6   8   1       89.15      119.17     10.94 o 
  -5   8   1       25.95       19.56      7.48 o 
  -4   8   1      236.13      249.28     11.36 o 
  -3   8   1      552.55      545.52     11.20 o 
  -2   8   1       88.82      111.49      8.00 o 
  -1   8   1      339.44      388.09      8.36 o 
   0   8   1      347.76      351.92      7.99 o 
   1   8   1      333.01      390.75      8.10 o 
   2   8   1       92.19       96.52      5.93 o 
   3   8   1      544.97      552.15     11.13 o 
   4   8   1      231.62      234.13     10.12 o 
   5   8   1       27.55       30.22      7.74 o 
   6   8   1       87.11      101.86     11.92 o 
   7   8   1       23.84       32.97     11.08 o 
  -6   9   1       49.56       70.27     11.94 o 
  -5   9   1      397.36      399.68     15.89 o 
  -4   9   1      323.71      334.16     12.55 o 
  -3   9   1      167.59      161.42      8.94 o 
  -2   9   1      545.33      518.30     11.49 o 
  -1   9   1       35.49       45.24      4.71 o 
   0   9   1       10.21       37.79      4.35 o 
   1   9   1       34.31       33.04      4.20 o 
   2   9   1      553.70      523.01     15.36 o 
   3   9   1      160.74      163.21      8.05 o 
   4   9   1      322.45      323.62     11.64 o 
   5   9   1      396.61      399.36     18.18 o 
   6   9   1       48.37       51.72     11.10 o 
  -6  10   1       72.84       83.99     12.54 o 
  -5  10   1       85.27       84.86     10.03 o 
  -4  10   1      307.18      313.66     12.56 o 
  -3  10   1      134.23      141.05      8.21 o 
  -2  10   1      154.64      158.15      9.28 o 
  -1  10   1      544.21      559.36     10.96 o 
   0  10   1        0.03       10.51      4.20 o 
   1  10   1      529.83      524.13     10.53 o 
   2  10   1      157.54      159.47      7.91 o 
   3  10   1      130.42      144.42      7.95 o 
   4  10   1      309.66      318.84     15.18 o 
   5  10   1       88.29      104.85     11.90 o 
   6  10   1       71.49       78.76     12.04 o 
  -6  11   1       48.97       67.14     12.73 o 
  -5  11   1       53.96       57.58     11.00 o 
  -4  11   1        4.49        8.48      6.49 o 
  -3  11   1      228.22      225.63     10.14 o 
  -2  11   1      332.76      320.83     11.22 o 
  -1  11   1       53.46       42.18      7.43 o 
   0  11   1      315.58      303.89      9.54 o 
   1  11   1       50.50       48.79      6.65 o 
   2  11   1      326.01      320.33     13.87 o 
   3  11   1      222.96      230.45     11.25 o 
   4  11   1        4.33        4.53      9.26 o 
   5  11   1       52.50       57.15     10.94 o 
   6  11   1       49.78       55.68     12.06 o 
  -5  12   1       17.60       19.04     10.48 o 
  -4  12   1       94.24       75.22      9.82 o 
  -3  12   1       60.75       70.82      7.85 o 
  -2  12   1      602.77      574.23     13.92 o 
  -1  12   1      130.92      127.31      8.24 o 
   0  12   1        1.09       -2.93      4.74 o 
   1  12   1      133.82      121.72      8.06 o 
   2  12   1      610.44      600.48     13.91 o 
   3  12   1       60.62       67.12      7.36 o 
   4  12   1       94.19       97.10     16.94 o 
   5  12   1       17.01       14.81     10.16 o 
  -4  13   1       46.66       50.10     10.54 o 
  -3  13   1       69.86       66.82      8.30 o 
  -2  13   1       21.55       23.30      6.57 o 
  -1  13   1       70.09       86.20      7.64 o 
   0  13   1        2.34       -5.59      5.59 o 
   1  13   1       72.15       63.23      7.28 o 
   2  13   1       22.14       30.45      7.97 o 
   3  13   1       70.65       84.82      8.96 o 
   4  13   1       46.29       49.99     10.72 o 
  -4  14   1      147.11      203.50     15.87 o 
  -3  14   1        0.48       -7.07      7.07 o 
  -2  14   1      178.96      206.29     10.99 o 
  -1  14   1       10.76       13.81      7.06 o 
   0  14   1       68.71       65.21      8.33 o 
   1  14   1       10.05       13.26      6.80 o 
   2  14   1      181.42      180.64     10.36 o 
   3  14   1        0.57        3.47      8.00 o 
   4  14   1      145.78      203.68     16.92 o 
  -3  15   1       64.43       63.56     27.41 o 
  -2  15   1        7.47       12.62      8.03 o 
  -1  15   1       13.60       16.22      8.32 o 
   0  15   1        2.95        2.50      7.14 o 
   1  15   1       14.85       20.76      7.57 o 
   2  15   1        8.12       -1.74      8.10 o 
   3  15   1       65.37       99.62     28.48 o 
   0  16   1        2.14        9.64      8.11 o 
   1   0   2       77.61       76.27      4.16 o 
   2   0   2      992.67     1067.56     15.01 o 
   3   0   2     4525.00     4620.82     45.94 o 
   4   0   2      238.56      249.19      8.42 o 
   5   0   2       56.21       58.62      6.56 o 
   6   0   2      130.22      136.46      9.58 o 
   7   0   2        5.57       -1.33      7.58 o 
   8   0   2        5.33       17.28     10.89 o 
  -8   1   2        2.06       -9.65      9.65 o 
  -7   1   2       69.05       60.93     10.66 o 
  -6   1   2       13.40       25.58      7.76 o 
  -5   1   2      415.68      411.92     14.00 o 
  -4   1   2      182.65      226.83     12.45 o 
  -3   1   2     1314.28     1512.28     25.47 o 
  -2   1   2      358.25      337.06      7.90 o 
  -1   1   2    11938.43    11713.92     87.24 o 
   0   1   2      341.27      317.82      3.60 o 
   1   1   2    11857.70    11695.06     77.54 o 
   2   1   2      358.30      344.45      6.95 o 
   3   1   2     1316.17     1486.15     15.77 o 
   4   1   2      184.55      236.00      9.03 o 
   5   1   2      423.25      400.18      9.56 o 
   6   1   2       13.61       19.07      6.07 o 
   7   1   2       66.56       71.60     11.74 o 
   8   1   2        1.96        4.01      9.98 o 
  -8   2   2       33.07       32.73     11.67 o 
  -7   2   2       13.11       11.17      7.82 o 
  -6   2   2       50.35       39.47      7.40 o 
  -5   2   2      218.80      233.62      8.86 o 
  -4   2   2      692.13      769.56     14.21 o 
  -3   2   2      362.82      440.04      9.71 o 
  -2   2   2     2606.93     2607.07     23.49 o 
  -1   2   2     2445.79     2459.03     19.61 o 
   0   2   2     1447.10     1483.65     20.28 o 
   1   2   2     2460.37     2442.40     19.94 o 
   2   2   2     2631.62     2626.62     20.70 o 
   3   2   2      380.41      447.35      7.35 o 
   4   2   2      684.94      771.99     11.08 o 
   5   2   2      225.51      251.63      7.47 o 
   6   2   2       49.35       54.02      6.34 o 
   7   2   2       14.17       12.15      8.55 o 
   8   2   2       34.06       31.56     13.78 o 
  -8   3   2        7.55       -2.71     12.04 o 
  -7   3   2       12.81       15.27      8.01 o 
  -6   3   2      621.16      616.15     14.54 o 
  -5   3   2      964.87      945.31     15.23 o 
  -4   3   2       15.56       13.97      3.71 o 
  -3   3   2       82.45      105.30      5.56 o 
  -2   3   2      116.69      119.31      4.20 o 
  -1   3   2      431.59      396.28      8.96 o 
   0   3   2     4251.36     4060.93     32.12 o 
   1   3   2      421.31      368.12      5.63 o 
   2   3   2      122.50      124.91      4.18 o 
   3   3   2       83.22      107.62      4.49 o 
   4   3   2       16.82       12.77      3.28 o 
   5   3   2      961.77      908.29     17.00 o 
   6   3   2      631.92      613.45     13.77 o 
   7   3   2       10.92       10.66      8.28 o 
   8   3   2        8.09       10.05     12.06 o 
  -8   4   2       13.62       23.29     11.79 o 
  -7   4   2      130.17      108.15     10.60 o 
  -6   4   2       80.07       67.48      8.08 o 
  -5   4   2      302.95      290.32     10.11 o 
  -4   4   2      344.58      333.26      9.36 o 
  -3   4   2      308.13      387.58      7.44 o 
  -2   4   2      299.96      311.16      5.96 o 
  -1   4   2       91.16       78.21      4.10 o 
   0   4   2      544.97      519.91      7.38 o 
   1   4   2       96.14       87.40      3.47 o 
   2   4   2      319.81      322.20      6.77 o 
   3   4   2      297.12      364.28      8.61 o 
   4   4   2      351.65      343.24      9.92 o 
   5   4   2      301.22      279.08      9.82 o 
   6   4   2       81.51       91.58      7.51 o 
   7   4   2      128.92      115.75     10.08 o 
   8   4   2       13.49       29.07     20.58 o 
  -7   5   2       35.64       21.71      8.93 o 
  -6   5   2      274.51      286.77     12.88 o 
  -5   5   2        0.38       -4.69      4.69 o 
  -4   5   2      274.87      293.54      7.52 o 
  -3   5   2      523.48      520.09      9.30 o 
  -2   5   2       76.96       76.99      4.06 o 
  -1   5   2     1928.42     2013.38     19.94 o 
   0   5   2     1270.37     1111.36     12.55 o 
   1   5   2     1928.53     2041.18     19.85 o 
   2   5   2       76.83       81.45      4.24 o 
   3   5   2      525.14      529.24     12.25 o 
   4   5   2      273.09      262.55      8.93 o 
   5   5   2        0.21        3.64      6.45 o 
   6   5   2      278.26      286.86     14.13 o 
   7   5   2       36.77       25.38     10.75 o 
  -7   6   2       30.54       28.79      9.51 o 
  -6   6   2      169.30      183.18     13.26 o 
  -5   6   2      128.00      146.38      9.92 o 
  -4   6   2      712.52      732.34     12.64 o 
  -3   6   2      134.80      139.30      5.01 o 
  -2   6   2     2374.69     2313.53     23.54 o 
  -1   6   2      459.57      428.66      7.91 o 
   0   6   2      649.11      657.99     11.29 o 
   1   6   2      455.12      427.85      8.35 o 
   2   6   2     2375.68     2266.52     23.10 o 
   3   6   2      136.49      139.08      5.90 o 
   4   6   2      706.95      678.53     13.48 o 
   5   6   2      128.08      129.90     10.76 o 
   6   6   2      170.56      177.37     11.34 o 
   7   6   2       29.80       47.93      9.89 o 
  -7   7   2       79.94       99.47     12.91 o 
  -6   7   2      192.14      203.42     14.32 o 
  -5   7   2       99.80       98.20      8.48 o 
  -4   7   2      121.64      122.05      6.03 o 
  -3   7   2     1280.79     1247.13     15.03 o 
  -2   7   2      814.04      780.64     11.61 o 
  -1   7   2       65.89       87.58      6.38 o 
   0   7   2     2629.08     2447.94     24.28 o 
   1   7   2       65.33       85.91      5.13 o 
   2   7   2      810.92      761.18     12.20 o 
   3   7   2     1285.53     1284.39     18.74 o 
   4   7   2      122.15      107.87      7.18 o 
   5   7   2       98.93      105.44      9.08 o 
   6   7   2      190.41      204.84     15.06 o 
   7   7   2       79.64      101.49     11.83 o 
  -7   8   2       33.01       42.53     11.78 o 
  -6   8   2       27.15       33.31      9.02 o 
  -5   8   2       55.12       52.85      8.56 o 
  -4   8   2      505.13      473.05     13.42 o 
  -3   8   2      147.06      150.97      6.12 o 
  -2   8   2      360.30      360.51      8.35 o 
  -1   8   2       94.36      108.61      5.42 o 
   0   8   2       25.90       35.98      4.02 o 
   1   8   2       93.27       97.15      4.91 o 
   2   8   2      372.80      358.00      9.69 o 
   3   8   2      144.94      145.68      7.17 o 
   4   8   2      515.80      509.69     12.69 o 
   5   8   2       52.71       56.50      9.45 o 
   6   8   2       27.50       14.43      9.08 o 
   7   8   2       33.39       40.96     10.32 o 
  -6   9   2      224.96      225.48     18.46 o 
  -5   9   2      141.41      145.58     11.43 o 
  -4   9   2        3.95       -6.56      6.56 o 
  -3   9   2      171.70      182.45      8.73 o 
  -2   9   2      186.63      196.22      7.30 o 
  -1   9   2      308.38      295.09      8.43 o 
   0   9   2     1162.15     1104.84     15.06 o 
   1   9   2      316.61      300.57      7.93 o 
   2   9   2      193.83      190.40      7.89 o 
   3   9   2      173.96      178.03      8.18 o 
   4   9   2        4.77        1.28      6.66 o 
   5   9   2      141.65      151.53     12.43 o 
   6   9   2      221.21      245.07     15.95 o 
  -6  10   2       14.02       11.76     10.58 o 
  -5  10   2      134.52      142.72     14.73 o 
  -4  10   2      191.51      185.68     10.61 o 
  -3  10   2       80.31       79.74      7.96 o 
  -2  10   2      150.22      146.52      7.96 o 
  -1  10   2      334.50      326.45      9.49 o 
   0  10   2      338.27      314.37      9.02 o 
   1  10   2      328.45      318.99      8.80 o 
   2  10   2      143.23      142.57      7.49 o 
   3  10   2       81.03       85.49      6.76 o 
   4  10   2      187.91      191.01     11.07 o 
   5  10   2      133.67      128.08     12.41 o 
   6  10   2       14.29       20.97      9.86 o 
  -6  11   2       70.14       77.32     13.14 o 
  -5  11   2       47.44       39.86     10.51 o 
  -4  11   2      125.78      127.08      9.70 o 
  -3  11   2       10.62        7.00      5.76 o 
  -2  11   2      405.91      393.04     11.86 o 
  -1  11   2      364.72      354.31     10.13 o 
   0  11   2      698.02      664.01     12.54 o 
   1  11   2      373.69      365.58     11.10 o 
   2  11   2      403.46      383.20     11.55 o 
   3  11   2       10.97       14.01      5.49 o 
   4  11   2      122.77      114.91     12.21 o 
   5  11   2       50.35       52.40     10.51 o 
   6  11   2       69.35       75.37     13.48 o 
  -5  12   2       55.22       50.41     11.61 o 
  -4  12   2       20.71       13.21      9.05 o 
  -3  12   2      420.10      423.26     15.02 o 
  -2  12   2       23.30       23.10      6.20 o 
  -1  12   2       25.85       23.41      6.46 o 
   0  12   2        2.77       -4.56      5.17 o 
   1  12   2       27.15       22.93      5.91 o 
   2  12   2       22.35       19.19      6.00 o 
   3  12   2      426.85      447.28     13.25 o 
   4  12   2       20.34       10.54      7.83 o 
   5  12   2       56.94       45.26     11.75 o 
  -4  13   2        2.19        0.77      9.22 o 
  -3  13   2       46.41       40.01      7.34 o 
  -2  13   2      143.35      141.55      9.15 o 
  -1  13   2       70.66       71.40      7.56 o 
   0  13   2       50.45       78.38      9.48 o 
   1  13   2       64.74       55.94      7.17 o 
   2  13   2      143.82      123.96      8.69 o 
   3  13   2       46.47       60.07      9.36 o 
   4  13   2        2.40       12.87     12.90 o 
  -4  14   2        3.27       -4.82      9.75 o 
  -3  14   2       31.74       54.67      8.16 o 
  -2  14   2       18.09       27.91      7.36 o 
  -1  14   2      163.29      178.14     11.09 o 
   0  14   2       21.56       18.33      7.11 o 
   1  14   2      167.62      177.86     10.82 o 
   2  14   2       17.68       27.82      7.03 o 
   3  14   2       31.36       44.83     11.10 o 
   4  14   2        3.15       21.62     10.86 o 
  -2  15   2       32.73       32.55     10.41 o 
  -1  15   2      131.64      147.90     10.86 o 
   0  15   2       93.52      123.36     10.48 o 
   1  15   2      129.04      155.65     10.95 o 
   2  15   2       32.99       43.34      9.46 o 
   0  16   2       49.22       57.83     10.64 o 
   1   0   3     2089.59     2022.65     15.95 o 
   2   0   3     1108.00      969.76     11.05 o 
   3   0   3      481.77      536.89     10.83 o 
   4   0   3      845.57      843.59     14.17 o 
   5   0   3        5.37       -0.13      4.61 o 
   6   0   3       60.43       48.79      6.79 o 
   7   0   3        0.15        6.42      8.08 o 
   8   0   3        0.29       -9.76      9.76 o 
  -8   1   3        5.29        6.92      9.92 o 
  -7   1   3       83.78       76.11     10.04 o 
  -6   1   3      493.10      447.65     15.16 o 
  -5   1   3      177.63      193.56     10.96 o 
  -4   1   3       10.91        6.54      5.73 o 
  -3   1   3      214.00      202.64      7.75 o 
  -2   1   3      378.55      399.69      8.03 o 
  -1   1   3     6729.61     6695.43     45.48 o 
   0   1   3     4468.80     4484.53     31.86 o 
   1   1   3     6722.78     6783.12     46.03 o 
   2   1   3      379.81      392.94      6.39 o 
   3   1   3      225.74      246.40      6.24 o 
   4   1   3       11.20       10.69      3.60 o 
   5   1   3      183.13      194.72      7.49 o 
   6   1   3      482.54      451.62     11.55 o 
   7   1   3       82.15       74.59      9.73 o 
   8   1   3        4.89        5.18     11.31 o 
  -8   2   3       53.16       77.82     13.04 o 
  -7   2   3       20.22       14.93      7.97 o 
  -6   2   3       40.05       44.73      7.54 o 
  -5   2   3       43.29       35.59      5.45 o 
  -4   2   3      349.15      316.11     10.83 o 
  -3   2   3     1138.44     1192.43     16.74 o 
  -2   2   3     1489.65     1521.14     17.12 o 
  -1   2   3      157.75      166.49      3.21 o 
   0   2   3     1545.21     1526.32     12.70 o 
   1   2   3      166.57      182.22      3.36 o 
   2   2   3     1451.72     1451.64     13.01 o 
   3   2   3     1135.87     1202.53     12.82 o 
   4   2   3      352.96      328.38      7.05 o 
   5   2   3       46.00       46.23      5.11 o 
   6   2   3       41.42       39.63      7.08 o 
   7   2   3       19.04       19.28      8.70 o 
   8   2   3       52.24       80.78     20.19 o 
  -8   3   3       92.55      114.57     16.65 o 
  -7   3   3      131.25      120.11     10.38 o 
  -6   3   3      378.62      369.73     13.10 o 
  -5   3   3      622.45      634.02     13.04 o 
  -4   3   3       95.52       83.73      4.91 o 
  -3   3   3      196.65      191.60      7.56 o 
  -2   3   3      291.32      308.07      5.66 o 
  -1   3   3     1193.88     1121.07     12.04 o 
   0   3   3    12291.62    11789.88     96.10 o 
   1   3   3     1180.24     1120.04     10.93 o 
   2   3   3      299.72      309.18     10.39 o 
   3   3   3      202.42      193.54      5.25 o 
   4   3   3       95.07       86.84      4.34 o 
   5   3   3      612.83      627.32     10.70 o 
   6   3   3      383.53      335.36     11.05 o 
   7   3   3      129.33      144.57     10.85 o 
   8   3   3       91.42       92.44     15.66 o 
  -8   4   3       54.02       51.91     16.89 o 
  -7   4   3       44.24       43.38     11.71 o 
  -6   4   3      272.14      243.53     10.78 o 
  -5   4   3      488.04      474.75     12.33 o 
  -4   4   3       73.00       62.75      5.69 o 
  -3   4   3     1081.81     1064.05     11.56 o 
  -2   4   3      147.25      180.46      6.07 o 
  -1   4   3      581.11      547.79     11.05 o 
   0   4   3      259.24      222.43      6.47 o 
   1   4   3      579.61      522.38      7.91 o 
   2   4   3      141.18      169.68      4.80 o 
   3   4   3     1088.48     1034.30     13.81 o 
   4   4   3       73.11       74.24      4.49 o 
   5   4   3      486.75      488.18     11.52 o 
   6   4   3      280.31      267.01     11.04 o 
   7   4   3       43.51       50.59      9.23 o 
   8   4   3       54.72       44.75     14.01 o 
  -7   5   3       74.87       72.81     10.62 o 
  -6   5   3       23.01       18.30      9.88 o 
  -5   5   3      146.10      155.11      8.24 o 
  -4   5   3      549.14      551.07     10.72 o 
  -3   5   3       76.50       70.61      4.31 o 
  -2   5   3     1849.93     1933.08     19.97 o 
  -1   5   3      771.19      729.05     16.00 o 
   0   5   3     2862.03     2996.84     27.06 o 
   1   5   3      780.22      736.93     10.34 o 
   2   5   3     1866.01     1935.03     18.48 o 
   3   5   3       75.08       71.34      4.74 o 
   4   5   3      539.57      515.86     11.03 o 
   5   5   3      143.38      140.19      9.54 o 
   6   5   3       22.58       16.54      7.07 o 
   7   5   3       74.73       71.14     11.77 o 
  -7   6   3       24.16       40.10     10.01 o 
  -6   6   3      116.56      155.94     11.78 o 
  -5   6   3      197.24      225.04      9.88 o 
  -4   6   3      369.20      361.31     12.67 o 
  -3   6   3     1156.07     1144.72     15.61 o 
  -2   6   3       93.81      104.23      5.05 o 
  -1   6   3     1204.05     1330.49     15.37 o 
   0   6   3       17.92       13.50      3.15 o 
   1   6   3     1215.78     1350.63     17.22 o 
   2   6   3       95.28       89.47      5.57 o 
   3   6   3     1177.88     1162.85     15.00 o 
   4   6   3      370.68      356.97     11.76 o 
   5   6   3      201.79      206.30     12.31 o 
   6   6   3      116.61      129.11     11.47 o 
   7   6   3       23.19        7.88      9.83 o 
  -7   7   3       26.53       46.61     11.44 o 
  -6   7   3       14.51        0.82      8.16 o 
  -5   7   3      359.39      341.78     13.19 o 
  -4   7   3      401.86      404.97     10.96 o 
  -3   7   3       80.26       83.88      4.93 o 
  -2   7   3      301.81      304.02      8.71 o 
  -1   7   3     1902.43     1871.63     20.25 o 
   0   7   3       28.76       34.76      5.29 o 
   1   7   3     1869.55     1793.02     20.61 o 
   2   7   3      306.66      296.17      7.48 o 
   3   7   3       80.44       85.48      5.24 o 
   4   7   3      402.59      408.92     11.93 o 
   5   7   3      371.10      366.34     18.25 o 
   6   7   3       14.18       10.83      8.32 o 
   7   7   3       26.18       25.75      9.37 o 
  -7   8   3        6.16        6.29     10.70 o 
  -6   8   3      137.43      148.27     12.23 o 
  -5   8   3       61.44       59.56      8.11 o 
  -4   8   3      108.02      102.51      8.36 o 
  -3   8   3      509.15      463.80     10.17 o 
  -2   8   3      293.93      298.59      8.20 o 
  -1   8   3      392.56      387.42      8.50 o 
   0   8   3     1123.48     1093.67     15.33 o 
   1   8   3      402.52      384.77      9.05 o 
   2   8   3      290.24      289.98      8.28 o 
   3   8   3      513.03      484.63     11.01 o 
   4   8   3      104.88      100.77      8.01 o 
   5   8   3       63.50       70.42      9.64 o 
   6   8   3      136.00      150.01     15.96 o 
   7   8   3        5.49       10.09      9.42 o 
  -6   9   3       41.36       29.63     11.82 o 
  -5   9   3      115.41      143.61     13.47 o 
  -4   9   3      211.50      213.52     15.63 o 
  -3   9   3      681.18      654.96     14.37 o 
  -2   9   3      604.61      580.47     11.11 o 
  -1   9   3      957.05      928.01     13.89 o 
   0   9   3      171.69      169.45      6.71 o 
   1   9   3      947.37      934.21     13.28 o 
   2   9   3      607.61      596.86     11.84 o 
   3   9   3      675.21      665.07     20.94 o 
   4   9   3      205.55      205.35     10.80 o 
   5   9   3      115.23      142.50     12.26 o 
   6   9   3       39.31       46.48     10.64 o 
  -6  10   3        5.26       14.59     10.41 o 
  -5  10   3      112.07      114.50     11.05 o 
  -4  10   3      494.09      459.37     14.73 o 
  -3  10   3      247.10      240.85     10.14 o 
  -2  10   3      184.15      175.17      8.58 o 
  -1  10   3       83.08      101.73      6.24 o 
   0  10   3       33.39       44.24      5.04 o 
   1  10   3       83.53       82.74      6.32 o 
   2  10   3      181.57      164.46      8.53 o 
   3  10   3      249.99      251.69     10.25 o 
   4  10   3      484.71      486.47     18.21 o 
   5  10   3      109.02      122.98     12.13 o 
   6  10   3        5.37       -2.51     10.09 o 
  -6  11   3       90.09       87.20     13.36 o 
  -5  11   3       23.69       26.63      9.12 o 
  -4  11   3       26.64       25.49      7.42 o 
  -3  11   3      233.32      236.04     11.59 o 
  -2  11   3       93.20       90.75      8.43 o 
  -1  11   3      455.59      465.22     11.12 o 
   0  11   3        3.39        0.53      4.62 o 
   1  11   3      463.88      451.78     15.90 o 
   2  11   3       89.42      102.98      7.31 o 
   3  11   3      236.15      233.48      9.89 o 
   4  11   3       26.15       24.29      7.57 o 
   5  11   3       24.23       30.06      9.73 o 
   6  11   3       89.96       87.51     13.79 o 
  -5  12   3       27.93       28.62     10.76 o 
  -4  12   3      107.23      114.87     10.02 o 
  -3  12   3       15.84       12.44      6.38 o 
  -2  12   3       52.45       57.45      8.00 o 
  -1  12   3      259.19      271.22     17.74 o 
   0  12   3       30.83       39.52      6.26 o 
   1  12   3      256.37      262.01     10.46 o 
   2  12   3       50.36       49.79      7.47 o 
   3  12   3       16.33        7.44      7.18 o 
   4  12   3      106.14      104.71     10.51 o 
   5  12   3       28.55       18.82     10.50 o 
  -4  13   3       39.61       39.59      9.32 o 
  -3  13   3       60.98       65.82      8.00 o 
  -2  13   3       35.86       18.12      6.60 o 
  -1  13   3      103.21      117.74      8.51 o 
   0  13   3       66.32       71.97      7.92 o 
   1  13   3      104.50      100.06      8.09 o 
   2  13   3       35.90       25.01      6.53 o 
   3  13   3       63.12       60.95      9.08 o 
   4  13   3       40.54       45.24     10.21 o 
  -4  14   3        6.89       -7.22     12.18 o 
  -3  14   3       77.96       83.34      9.88 o 
  -2  14   3       13.89       11.06      6.83 o 
  -1  14   3       11.24        3.04      9.67 o 
   0  14   3       22.01       14.36      7.04 o 
   1  14   3       11.97       16.15      7.11 o 
   2  14   3       15.56       19.01      8.54 o 
   3  14   3       76.62       71.79     10.67 o 
   4  14   3        5.72       -0.09     14.44 o 
  -2  15   3       65.81       66.65      9.49 o 
  -1  15   3       43.14       55.52      8.84 o 
   0  15   3      384.04      427.20     15.93 o 
   1  15   3       42.88       45.57      8.49 o 
   2  15   3       66.05       64.48     12.68 o 
   0  16   3       25.97      -12.77     24.86 o 
   0   0   4     1768.08     1860.58     17.09 o 
   1   0   4      433.93      450.80      5.30 o 
   2   0   4       19.88       25.49      3.69 o 
   3   0   4      204.88      199.51      8.27 o 
   4   0   4        4.64        8.26      3.69 o 
   5   0   4      384.48      374.63     10.57 o 
   6   0   4      250.90      265.21     13.77 o 
   7   0   4       14.39       14.12      8.33 o 
   8   0   4       38.81       22.08      9.89 o 
  -8   1   4       20.37       -0.34     10.10 o 
  -7   1   4      101.21      102.25      9.88 o 
  -6   1   4       56.13       41.91      8.19 o 
  -5   1   4      268.68      238.95     14.11 o 
  -4   1   4     1188.66     1161.21     18.20 o 
  -3   1   4      656.20      694.50     11.23 o 
  -2   1   4     1049.97     1090.96     12.22 o 
  -1   1   4      566.04      562.09      9.39 o 
   0   1   4     1211.49     1195.08      9.18 o 
   1   1   4      573.93      568.14      9.70 o 
   2   1   4     1094.47     1192.61     12.58 o 
   3   1   4      647.81      681.75      9.46 o 
   4   1   4     1187.64     1189.94     14.40 o 
   5   1   4      267.17      263.56      8.20 o 
   6   1   4       55.27       42.40      6.15 o 
   7   1   4       99.90       97.38     10.68 o 
   8   1   4       21.22       25.51     16.72 o 
  -8   2   4       67.25       67.23     13.55 o 
  -7   2   4       51.79       51.58     11.54 o 
  -6   2   4      108.43      105.24      9.03 o 
  -5   2   4      160.63      154.23     10.73 o 
  -4   2   4       31.67       25.44      5.64 o 
  -3   2   4     1759.65     1870.44     21.90 o 
  -2   2   4      124.92      133.38      4.47 o 
  -1   2   4     8734.93     8724.85     62.90 o 
   0   2   4       81.77       81.94      2.80 o 
   1   2   4     8706.04     8635.01     69.44 o 
   2   2   4      129.15      134.89      4.53 o 
   3   2   4     1748.95     1875.90     18.33 o 
   4   2   4       32.75       22.32      3.81 o 
   5   2   4      165.83      146.95      6.76 o 
   6   2   4      116.62      117.11      7.43 o 
   7   2   4       50.86       42.02      9.48 o 
   8   2   4       66.51       80.97     25.96 o 
  -8   3   4       27.38       14.98     12.96 o 
  -7   3   4       11.83       17.21      8.35 o 
  -6   3   4       52.48       49.89      8.92 o 
  -5   3   4       77.47       74.37      6.12 o 
  -4   3   4      234.29      257.88      8.72 o 
  -3   3   4      934.70      901.90     16.29 o 
  -2   3   4      525.16      526.07      7.14 o 
  -1   3   4      424.05      443.15      7.38 o 
   0   3   4     2279.14     2249.60     19.27 o 
   1   3   4      419.76      431.12      7.27 o 
   2   3   4      501.94      499.62      6.85 o 
   3   3   4      925.76      945.36     11.78 o 
   4   3   4      244.90      234.82      6.35 o 
   5   3   4       80.42       76.39      5.29 o 
   6   3   4       51.75       60.41      6.23 o 
   7   3   4       11.79        5.30      8.64 o 
   8   3   4       27.40       20.16     13.30 o 
  -8   4   4       49.52       34.37     12.25 o 
  -7   4   4      182.62      191.58     16.46 o 
  -6   4   4      156.72      147.12      9.24 o 
  -5   4   4       29.31       25.15      5.98 o 
  -4   4   4        3.39        4.17      6.08 o 
  -3   4   4      311.82      314.62      6.32 o 
  -2   4   4      300.36      344.79      6.33 o 
  -1   4   4      171.20      151.47      5.27 o 
   0   4   4     2921.99     2868.42     26.90 o 
   1   4   4      171.61      160.27      4.14 o 
   2   4   4      298.79      315.93      6.66 o 
   3   4   4      313.75      311.03      6.97 o 
   4   4   4        3.65        6.55      4.04 o 
   5   4   4       33.57       33.30      5.02 o 
   6   4   4      153.68      137.69      8.75 o 
   7   4   4      177.67      173.53     13.37 o 
   8   4   4       50.23       73.19     16.35 o 
  -7   5   4       20.48        5.14      9.93 o 
  -6   5   4        9.19        8.55      6.41 o 
  -5   5   4      914.36      928.58     17.93 o 
  -4   5   4      240.56      245.96      7.03 o 
  -3   5   4      600.97      615.51     10.32 o 
  -2   5   4      725.23      798.42     11.60 o 
  -1   5   4     1442.74     1443.67     20.65 o 
   0   5   4     1240.24     1332.23     13.77 o 
   1   5   4     1442.32     1459.45     16.38 o 
   2   5   4      716.46      754.54      9.66 o 
   3   5   4      605.58      589.92      9.10 o 
   4   5   4      243.19      246.46      9.79 o 
   5   5   4      922.34      886.24     18.14 o 
   6   5   4        8.62        2.60      6.96 o 
   7   5   4       19.40       -2.99      9.25 o 
  -7   6   4      108.76      115.23     12.95 o 
  -6   6   4       32.69       26.92      9.50 o 
  -5   6   4      544.43      528.89     14.37 o 
  -4   6   4      263.88      262.59      9.57 o 
  -3   6   4      109.36      106.10      5.61 o 
  -2   6   4      213.31      220.16      5.71 o 
  -1   6   4      300.13      384.59      7.83 o 
   0   6   4      664.92      667.59     10.53 o 
   1   6   4      284.61      366.28      7.69 o 
   2   6   4      215.43      221.06      7.51 o 
   3   6   4      110.38      116.30      5.25 o 
   4   6   4      266.25      265.24      8.53 o 
   5   6   4      550.84      549.52     15.04 o 
   6   6   4       32.55       28.02      8.18 o 
   7   6   4      109.75      118.63     13.35 o 
  -7   7   4        5.72        0.01     10.09 o 
  -6   7   4        1.06       -3.81      8.08 o 
  -5   7   4      345.93      327.06     13.13 o 
  -4   7   4      449.88      419.67     10.32 o 
  -3   7   4      131.52      151.99      8.15 o 
  -2   7   4      233.44      263.28      7.61 o 
  -1   7   4      169.70      166.07      7.59 o 
   0   7   4      209.49      212.94      6.38 o 
   1   7   4      176.20      165.12      6.22 o 
   2   7   4      231.14      239.82      6.66 o 
   3   7   4      137.12      140.31      6.27 o 
   4   7   4      449.67      411.99     12.51 o 
   5   7   4      347.23      359.26     15.90 o 
   6   7   4        1.33       -5.95      8.17 o 
   7   7   4        5.17       12.07     10.04 o 
  -7   8   4      222.45      235.08     19.71 o 
  -6   8   4       23.39       20.32      8.94 o 
  -5   8   4       34.60       43.05      7.51 o 
  -4   8   4      291.27      292.27     12.07 o 
  -3   8   4      291.94      286.06      8.60 o 
  -2   8   4       94.79       98.30      7.73 o 
  -1   8   4     1099.83     1079.34     14.58 o 
   0   8   4      183.94      158.84      5.76 o 
   1   8   4     1108.43     1063.01     15.06 o 
   2   8   4       95.06       86.77      5.89 o 
   3   8   4      291.95      286.35      8.64 o 
   4   8   4      288.42      308.84     11.84 o 
   5   8   4       37.68       32.26      8.65 o 
   6   8   4       23.23       17.21      9.25 o 
   7   8   4      223.61      215.90     21.99 o 
  -6   9   4      207.94      224.01     14.69 o 
  -5   9   4      122.40      118.90     10.43 o 
  -4   9   4      143.49      144.13      9.57 o 
  -3   9   4      324.02      305.95     11.00 o 
  -2   9   4      252.28      275.67      8.73 o 
  -1   9   4      226.87      229.66      7.92 o 
   0   9   4        0.18       -3.45      3.45 o 
   1   9   4      233.54      210.30      8.02 o 
   2   9   4      257.03      243.35      9.40 o 
   3   9   4      333.33      309.26      9.56 o 
   4   9   4      139.86      146.57     11.13 o 
   5   9   4      126.82      116.55     12.14 o 
   6   9   4      206.00      229.27     15.47 o 
  -6  10   4       37.32       53.01     12.13 o 
  -5  10   4      172.92      177.35     12.64 o 
  -4  10   4       31.68       32.45      7.06 o 
  -3  10   4       27.64       30.92      6.22 o 
  -2  10   4      196.78      205.20      8.23 o 
  -1  10   4      203.91      210.78      8.16 o 
   0  10   4      183.57      207.33     10.39 o 
   1  10   4      201.15      217.44      8.74 o 
   2  10   4      202.42      206.62      9.10 o 
   3  10   4       28.21       34.31      6.06 o 
   4  10   4       30.69       25.66      7.50 o 
   5  10   4      172.57      157.54     12.92 o 
   6  10   4       34.94       41.52     14.25 o 
  -6  11   4       36.12       32.98     13.18 o 
  -5  11   4       12.98       10.32      8.39 o 
  -4  11   4      114.67      128.93      9.94 o 
  -3  11   4        8.67        2.36      5.84 o 
  -2  11   4      258.52      251.67     10.39 o 
  -1  11   4      144.08      159.53      7.79 o 
   0  11   4       55.26       50.17      5.61 o 
   1  11   4      140.38      142.93      8.02 o 
   2  11   4      254.39      257.80      9.76 o 
   3  11   4        8.87        3.85      5.66 o 
   4  11   4      111.54      116.11     11.33 o 
   5  11   4       13.42        2.19      9.75 o 
   6  11   4       35.63       45.41     13.24 o 
  -5  12   4       25.64       44.39     12.78 o 
  -4  12   4       81.83       86.10      9.36 o 
  -3  12   4       30.03       34.04      6.84 o 
  -2  12   4       99.49       93.82      7.90 o 
  -1  12   4       67.97       53.58      6.72 o 
   0  12   4      461.39      443.30     12.47 o 
   1  12   4       66.74       53.48      6.71 o 
   2  12   4      101.98       94.18      7.58 o 
   3  12   4       29.15       19.39      6.57 o 
   4  12   4       79.78       89.96     10.79 o 
   5  12   4       26.17       26.69     11.10 o 
  -4  13   4        3.92       17.00      9.80 o 
  -3  13   4        9.64       11.63      6.68 o 
  -2  13   4       65.39       51.65      7.41 o 
  -1  13   4       21.81       23.53      6.93 o 
   0  13   4        3.46        5.68      5.91 o 
   1  13   4       22.17       17.83      6.26 o 
   2  13   4       71.15       54.97      7.90 o 
   3  13   4        9.61       -2.26      7.83 o 
   4  13   4        3.54        5.56      8.90 o 
  -3  14   4       31.95       26.17      7.56 o 
  -2  14   4       20.15       14.80      8.97 o 
  -1  14   4       58.07       54.67      8.33 o 
   0  14   4        2.20       -2.71      6.50 o 
   1  14   4       58.03       64.24      8.39 o 
   2  14   4       20.29       20.03      8.19 o 
   3  14   4       32.29       32.87      9.87 o 
   4  14   4       62.52       68.42     27.43 o 
  -2  15   4       68.39       81.10      9.98 o 
  -1  15   4       36.15       47.63      8.66 o 
   0  15   4      137.42      161.40     11.26 o 
   1  15   4       35.01       34.44     10.24 o 
   2  15   4       66.88       64.93     10.07 o 
   1   0   5    11139.47    10796.87     70.45 o 
   2   0   5     2566.21     2583.89     23.50 o 
   3   0   5        1.51        7.18      3.02 o 
   4   0   5      478.15      476.56      9.45 o 
   5   0   5      598.22      596.80     11.98 o 
   6   0   5       40.64       44.57      8.14 o 
   7   0   5       28.80       22.42      8.42 o 
   8   0   5       11.20        3.76     11.06 o 
  -8   1   5       22.52       28.85     10.55 o 
  -7   1   5       16.47       -3.72      7.23 o 
  -6   1   5       10.24       -1.10      6.96 o 
  -5   1   5       50.16       49.33      5.60 o 
  -4   1   5       53.45       49.41      4.33 o 
  -3   1   5      971.16      908.69     12.53 o 
  -2   1   5       44.93       31.90      3.00 o 
  -1   1   5     6288.37     6288.06     39.07 o 
   0   1   5      162.31      163.23      3.30 o 
   1   1   5     6267.44     6207.39     48.97 o 
   2   1   5       44.01       34.71      3.27 o 
   3   1   5      964.90      896.66     11.97 o 
   4   1   5       52.13       56.80      4.31 o 
   5   1   5       45.72       47.75      5.45 o 
   6   1   5        9.38       22.74      6.90 o 
   7   1   5       16.95       25.71      8.90 o 
   8   1   5       23.57       31.88     12.52 o 
  -8   2   5        7.31        5.64     12.17 o 
  -7   2   5      126.26      116.23     10.69 o 
  -6   2   5       74.21       65.83      9.19 o 
  -5   2   5     1489.06     1387.83     23.67 o 
  -4   2   5      205.12      194.24      7.21 o 
  -3   2   5      218.91      248.83     10.69 o 
  -2   2   5      346.01      329.48      6.99 o 
  -1   2   5     7870.10     7639.96     53.23 o 
   0   2   5    37409.91    35727.87    337.37 o 
   1   2   5     7942.00     7725.86     59.71 o 
   2   2   5      357.02      341.15      6.70 o 
   3   2   5      221.58      236.55      6.85 o 
   4   2   5      208.98      211.72      6.59 o 
   5   2   5     1489.77     1394.56     17.38 o 
   6   2   5       76.22       71.70      6.51 o 
   7   2   5      127.97      126.88     10.21 o 
   8   2   5        7.51        3.53     12.45 o 
  -8   3   5        6.46       17.64     11.77 o 
  -7   3   5       72.20       66.51      9.79 o 
  -6   3   5       58.09       52.00      8.59 o 
  -5   3   5      300.36      296.89      9.78 o 
  -4   3   5       42.68       44.12      5.92 o 
  -3   3   5      153.71      129.49      4.86 o 
  -2   3   5     2601.19     2689.49     21.53 o 
  -1   3   5     3086.89     2953.14     32.86 o 
   0   3   5     2229.31     2291.22     20.70 o 
   1   3   5     3075.28     3015.56     26.42 o 
   2   3   5     2594.47     2635.91     23.44 o 
   3   3   5      155.76      144.39      5.28 o 
   4   3   5       40.79       43.63      3.83 o 
   5   3   5      295.24      311.73      7.94 o 
   6   3   5       61.10       59.16      6.69 o 
   7   3   5       70.81       72.75     12.07 o 
   8   3   5        6.31       27.16     13.15 o 
  -8   4   5       23.89       11.19     11.27 o 
  -7   4   5       46.70       51.29     11.67 o 
  -6   4   5      340.10      346.45     13.01 o 
  -5   4   5      466.46      448.58     15.60 o 
  -4   4   5      420.80      415.83      9.90 o 
  -3   4   5      169.05      185.91      5.58 o 
  -2   4   5      161.09      186.56      6.09 o 
  -1   4   5      833.84      847.53     11.18 o 
   0   4   5      445.66      364.06      6.33 o 
   1   4   5      815.74      817.09      9.38 o 
   2   4   5      170.15      186.63      5.23 o 
   3   4   5      161.19      182.13      6.88 o 
   4   4   5      420.97      426.09     11.49 o 
   5   4   5      470.22      432.74     10.07 o 
   6   4   5      331.27      306.79     10.80 o 
   7   4   5       45.60       22.13      8.40 o 
   8   4   5       22.08       -0.80     14.64 o 
  -7   5   5       77.10       93.24     13.91 o 
  -6   5   5      158.76      175.09     10.33 o 
  -5   5   5      241.52      274.56      9.84 o 
  -4   5   5      522.69      525.95     12.04 o 
  -3   5   5       42.12       41.43      3.59 o 
  -2   5   5      454.14      497.68      8.59 o 
  -1   5   5      596.63      634.70     11.38 o 
   0   5   5     1286.25     1338.44     14.50 o 
   1   5   5      613.89      645.64      9.00 o 
   2   5   5      472.43      491.38      7.06 o 
   3   5   5       40.83       41.43      3.45 o 
   4   5   5      537.63      542.09     13.99 o 
   5   5   5      238.88      257.02     11.42 o 
   6   5   5      157.49      146.76     10.65 o 
   7   5   5       74.20       66.30     11.25 o 
  -7   6   5       38.48       49.81     10.65 o 
  -6   6   5       84.03       87.57     10.07 o 
  -5   6   5      349.99      344.53     15.30 o 
  -4   6   5      716.58      714.30     14.63 o 
  -3   6   5      441.23      421.03      8.91 o 
  -2   6   5      254.37      303.08      7.00 o 
  -1   6   5      569.51      565.69     10.39 o 
   0   6   5        8.73        9.80      2.82 o 
   1   6   5      576.50      540.09     10.76 o 
   2   6   5      243.41      262.82      5.95 o 
   3   6   5      436.47      415.72      8.62 o 
   4   6   5      721.54      700.39     14.77 o 
   5   6   5      349.74      330.53     16.30 o 
   6   6   5       87.77       92.65      9.72 o 
   7   6   5       39.36       70.11     11.61 o 
  -7   7   5       76.72       70.09     12.79 o 
  -6   7   5      100.35       89.89     12.20 o 
  -5   7   5      175.41      145.70      9.06 o 
  -4   7   5      239.25      237.83     11.11 o 
  -3   7   5      183.08      177.06      7.20 o 
  -2   7   5       91.97       93.25      5.63 o 
  -1   7   5      265.95      265.69      7.20 o 
   0   7   5       21.63       42.01      4.65 o 
   1   7   5      276.34      282.36      8.13 o 
   2   7   5       96.38       97.19      4.67 o 
   3   7   5      182.20      188.46      6.77 o 
   4   7   5      228.24      238.48     10.03 o 
   5   7   5      175.73      163.64     12.50 o 
   6   7   5      101.53      115.00     10.82 o 
   7   7   5       77.23       71.53     12.40 o 
  -7   8   5       50.11       52.47     11.09 o 
  -6   8   5      145.69      139.32     12.09 o 
  -5   8   5       78.29       81.39      8.93 o 
  -4   8   5      109.87      100.63      7.26 o 
  -3   8   5       19.54       20.96      4.94 o 
  -2   8   5      328.41      308.69      8.63 o 
  -1   8   5      413.91      393.03      8.81 o 
   0   8   5      915.08      967.04     13.93 o 
   1   8   5      419.63      399.68      9.09 o 
   2   8   5      328.76      315.70      7.74 o 
   3   8   5       21.29       26.87      4.54 o 
   4   8   5      111.75       94.43      9.31 o 
   5   8   5       75.75       77.07      9.69 o 
   6   8   5      149.28      156.10     15.71 o 
   7   8   5       48.82       29.09     12.18 o 
  -6   9   5       45.37       46.30     10.03 o 
  -5   9   5      360.38      409.28     15.56 o 
  -4   9   5       64.27       54.30      7.83 o 
  -3   9   5      572.99      590.65     12.84 o 
  -2   9   5      322.86      310.67      9.49 o 
  -1   9   5      707.55      699.28     13.31 o 
   0   9   5       37.47       78.28      9.06 o 
   1   9   5      706.58      658.99     12.32 o 
   2   9   5      322.27      301.45      8.42 o 
   3   9   5      575.67      578.27     11.84 o 
   4   9   5       68.60       61.72      8.74 o 
   5   9   5      366.70      367.32     16.83 o 
   6   9   5       44.87       45.45     13.44 o 
  -6  10   5       88.29       93.91     11.88 o 
  -5  10   5       28.42       25.43      8.87 o 
  -4  10   5       40.82       39.06      7.60 o 
  -3  10   5      136.86      134.69      9.99 o 
  -2  10   5       63.05       73.13      6.22 o 
  -1  10   5     1464.27     1380.66     18.59 o 
   0  10   5     1289.95     1313.62     18.38 o 
   1  10   5     1463.24     1375.36     19.54 o 
   2  10   5       63.04       67.75      6.00 o 
   3  10   5      140.93      142.70      9.19 o 
   4  10   5       37.91       30.09      7.07 o 
   5  10   5       30.48       26.03      9.97 o 
   6  10   5       85.15       81.57     12.80 o 
  -5  11   5       57.87       48.28     10.07 o 
  -4  11   5       42.29       41.26      8.19 o 
  -3  11   5      506.80      507.67     14.07 o 
  -2  11   5       28.40       39.33      6.58 o 
  -1  11   5       73.72       59.84      6.05 o 
   0  11   5       65.78       70.34      5.86 o 
   1  11   5       70.61       66.89      6.60 o 
   2  11   5       30.40       23.34      5.64 o 
   3  11   5      502.46      500.01     13.94 o 
   4  11   5       40.73       33.06      8.66 o 
   5  11   5       56.49       51.38     12.54 o 
  -5  12   5       93.26      106.75     11.97 o 
  -4  12   5       33.96       37.11      8.24 o 
  -3  12   5       20.89       19.08      6.55 o 
  -2  12   5       93.26      108.00      8.33 o 
  -1  12   5      328.86      355.56     12.23 o 
   0  12   5       27.10       25.39      6.06 o 
   1  12   5      326.89      305.40     11.17 o 
   2  12   5       93.43      105.10      7.68 o 
   3  12   5       20.59       30.73      8.63 o 
   4  12   5       32.00       34.77      9.08 o 
   5  12   5       94.08       98.13     14.74 o 
  -4  13   5       19.01       29.00      8.40 o 
  -3  13   5        0.02       -5.19      6.46 o 
  -2  13   5       10.04        8.71      6.26 o 
  -1  13   5       56.75       57.66      7.86 o 
   0  13   5       16.77       24.12      6.44 o 
   1  13   5       59.31       61.02      7.21 o 
   2  13   5       10.64       12.99      6.51 o 
   3  13   5        0.06        4.44      8.10 o 
   4  13   5       19.01       26.08     15.24 o 
  -3  14   5       21.33       27.18      7.87 o 
  -2  14   5       42.66       44.89      8.32 o 
  -1  14   5      217.99      258.41     12.78 o 
   0  14   5       40.87       20.26      7.47 o 
   1  14   5      218.69      248.56     11.46 o 
   2  14   5       40.98       43.16      8.96 o 
   3  14   5       21.56       18.14      9.36 o 
  -2  15   5       26.40       32.12      8.66 o 
  -1  15   5       60.75       76.40      9.56 o 
   0  15   5       18.74       16.33      8.41 o 
   1  15   5       58.59       44.95     10.08 o 
   2  15   5       26.01       46.14      9.70 o 
   0   0   6      120.60      121.49      4.31 o 
   1   0   6     2919.04     2975.45     22.11 o 
   2   0   6        6.61       12.48      2.74 o 
   3   0   6      688.47      687.35      9.75 o 
   4   0   6        1.83       -2.92      3.16 o 
   5   0   6      464.77      503.72     10.52 o 
   6   0   6        0.93       -4.54      7.04 o 
   7   0   6       31.79       35.16      8.68 o 
   8   0   6       85.32       89.16     13.05 o 
  -8   1   6       22.80       38.96     10.83 o 
  -7   1   6       45.18       43.22      8.38 o 
  -6   1   6       75.22       55.34      8.09 o 
  -5   1   6      394.81      374.01      9.57 o 
  -4   1   6      129.72      134.39      7.74 o 
  -3   1   6      306.27      305.98      7.48 o 
  -2   1   6     1371.28     1424.84     13.13 o 
  -1   1   6     1435.40     1467.05     10.98 o 
   0   1   6    11351.97    11336.10     73.43 o 
   1   1   6     1379.43     1393.46     13.03 o 
   2   1   6     1356.72     1394.14     14.82 o 
   3   1   6      308.02      313.95      7.07 o 
   4   1   6      130.67      143.83      5.79 o 
   5   1   6      393.29      393.24     10.01 o 
   6   1   6       76.70       90.74      8.55 o 
   7   1   6       46.55       51.76     10.39 o 
   8   1   6       22.63       15.41     12.01 o 
  -8   2   6       61.56       48.89     16.28 o 
  -7   2   6       17.59        9.27      8.43 o 
  -6   2   6      296.29      321.17     15.74 o 
  -5   2   6      624.88      611.71     17.22 o 
  -4   2   6      602.73      608.71     15.21 o 
  -3   2   6      679.50      665.58     13.03 o 
  -2   2   6      949.34      942.82     12.90 o 
  -1   2   6     7073.94     7052.77     51.65 o 
   0   2   6      303.99      322.73      6.46 o 
   1   2   6     7089.57     7083.91     55.62 o 
   2   2   6      966.01      982.77     13.79 o 
   3   2   6      695.81      663.94     10.18 o 
   4   2   6      598.00      585.47      9.78 o 
   5   2   6      624.69      622.19     11.26 o 
   6   2   6      294.69      303.08     11.63 o 
   7   2   6       16.84       14.15      8.39 o 
   8   2   6       59.81       45.16     13.90 o 
  -8   3   6       14.14       10.42      9.98 o 
  -7   3   6       63.70       79.37     10.18 o 
  -6   3   6      152.93      164.58     12.35 o 
  -5   3   6      588.64      576.42     16.36 o 
  -4   3   6      136.18      135.80      7.57 o 
  -3   3   6      149.32      182.92      5.02 o 
  -2   3   6      631.39      656.64      7.71 o 
  -1   3   6      552.94      518.41      6.77 o 
   0   3   6     4579.22     4622.91     37.34 o 
   1   3   6      554.32      506.89      7.90 o 
   2   3   6      617.47      630.20      9.21 o 
   3   3   6      146.48      180.22      6.19 o 
   4   3   6      130.96      126.69      5.18 o 
   5   3   6      595.15      560.84      9.82 o 
   6   3   6      145.61      134.31      7.72 o 
   7   3   6       66.99       72.35     11.57 o 
   8   3   6       13.09       -1.91     10.20 o 
  -7   4   6        8.31       10.84      8.61 o 
  -6   4   6      208.49      193.19     10.70 o 
  -5   4   6      193.76      206.28      9.95 o 
  -4   4   6      125.74      126.11      6.67 o 
  -3   4   6      397.53      424.24      7.79 o 
  -2   4   6      707.27      725.45     10.31 o 
  -1   4   6     3296.01     3378.69     28.71 o 
   0   4   6       52.06       53.88      3.20 o 
   1   4   6     3267.03     3309.50     29.63 o 
   2   4   6      735.60      727.09      9.90 o 
   3   4   6      398.76      416.90      8.90 o 
   4   4   6      120.24      120.82      6.66 o 
   5   4   6      198.54      204.66     10.14 o 
   6   4   6      211.67      194.62     10.56 o 
   7   4   6        9.21       -3.29     11.45 o 
  -7   5   6       36.58       25.75     10.96 o 
  -6   5   6      230.27      233.92     11.39 o 
  -5   5   6        0.33       -2.29      4.37 o 
  -4   5   6      992.59      976.41     12.83 o 
  -3   5   6      290.92      294.31      7.81 o 
  -2   5   6      293.38      327.70      7.29 o 
  -1   5   6      292.12      295.93      6.21 o 
   0   5   6      299.81      376.27      6.91 o 
   1   5   6      299.92      291.03      6.28 o 
   2   5   6      305.18      325.05      5.73 o 
   3   5   6      298.13      295.49      7.24 o 
   4   5   6      985.44      953.69     15.94 o 
   5   5   6        0.46       -4.43      5.69 o 
   6   5   6      224.60      230.55     12.40 o 
   7   5   6       35.57       37.52     10.26 o 
  -7   6   6        5.12       -4.82     11.40 o 
  -6   6   6       53.70       33.56      7.77 o 
  -5   6   6       92.54       84.43      9.36 o 
  -4   6   6       69.34       72.20      6.15 o 
  -3   6   6      235.73      231.61      7.70 o 
  -2   6   6      446.13      456.83      8.83 o 
  -1   6   6      278.36      303.44      9.93 o 
   0   6   6      120.79      126.63      4.63 o 
   1   6   6      271.09      287.48      6.76 o 
   2   6   6      460.64      477.95      7.90 o 
   3   6   6      237.55      221.62      6.13 o 
   4   6   6       68.52       59.15      5.90 o 
   5   6   6       94.71       82.18      8.57 o 
   6   6   6       54.45       38.99      8.25 o 
   7   6   6        5.25       -1.77      9.37 o 
  -7   7   6       22.75        4.33     10.77 o 
  -6   7   6      155.31      164.06     15.61 o 
  -5   7   6       97.80       86.20      7.97 o 
  -4   7   6       77.30       79.10      7.76 o 
  -3   7   6       47.62       37.02      4.38 o 
  -2   7   6       90.99       80.13      5.61 o 
  -1   7   6       34.68       35.79      4.71 o 
   0   7   6      260.31      266.23      6.66 o 
   1   7   6       34.33       35.62      3.78 o 
   2   7   6       86.64       83.44      4.38 o 
   3   7   6       46.97       39.49      5.15 o 
   4   7   6       81.25       70.42      8.16 o 
   5   7   6       95.76       89.42      9.52 o 
   6   7   6      163.68      179.10     16.15 o 
   7   7   6       22.59       18.21     11.08 o 
  -7   8   6       18.43       19.03     10.19 o 
  -6   8   6      105.16      114.44     12.42 o 
  -5   8   6       12.52       10.20      7.01 o 
  -4   8   6      288.97      299.87      9.88 o 
  -3   8   6      270.83      267.82      8.92 o 
  -2   8   6       84.09       87.25      6.26 o 
  -1   8   6      155.82      156.89      6.59 o 
   0   8   6        0.17        1.08      3.23 o 
   1   8   6      151.01      149.41      6.52 o 
   2   8   6       77.44       77.19      4.75 o 
   3   8   6      273.69      264.07      9.65 o 
   4   8   6      293.81      316.19     14.39 o 
   5   8   6       12.60        4.98      7.17 o 
   6   8   6      104.24      110.34     11.53 o 
   7   8   6       17.85       30.43     12.11 o 
  -6   9   6      113.62      107.81     11.99 o 
  -5   9   6       63.77       61.17      8.66 o 
  -4   9   6      188.97      200.28     11.08 o 
  -3   9   6      173.96      173.37      8.40 o 
  -2   9   6      321.63      330.75      9.65 o 
  -1   9   6      961.83      937.32     15.35 o 
   0   9   6      739.47      757.49     11.62 o 
   1   9   6      955.33      923.12     14.80 o 
   2   9   6      318.77      314.15     10.14 o 
   3   9   6      171.24      176.87      8.53 o 
   4   9   6      189.20      205.68     10.83 o 
   5   9   6       61.04       50.27     11.43 o 
   6   9   6      116.20      132.44     14.60 o 
  -6  10   6       15.95       17.71      9.81 o 
  -5  10   6      187.16      216.36     12.65 o 
  -4  10   6      227.89      218.89     11.71 o 
  -3  10   6      432.49      398.28     13.51 o 
  -2  10   6      920.10      886.40     14.94 o 
  -1  10   6       59.56       65.30      5.93 o 
   0  10   6       71.56       66.24      5.41 o 
   1  10   6       58.06       57.49      5.89 o 
   2  10   6      925.79      867.22     17.61 o 
   3  10   6      425.55      417.43     12.96 o 
   4  10   6      234.10      210.24     12.59 o 
   5  10   6      183.50      184.41     20.60 o 
   6  10   6       15.66       20.30     10.81 o 
  -5  11   6       46.06       33.38      9.62 o 
  -4  11   6       89.63       75.98      9.03 o 
  -3  11   6       64.88       72.61      8.08 o 
  -2  11   6      283.27      269.89     10.89 o 
  -1  11   6      656.79      618.49     12.72 o 
   0  11   6       28.10       30.83      5.33 o 
   1  11   6      662.27      605.49     12.61 o 
   2  11   6      287.30      278.68     10.44 o 
   3  11   6       64.84       46.05      7.39 o 
   4  11   6       87.56       96.26     10.17 o 
   5  11   6       45.17       46.53     11.33 o 
  -5  12   6        0.94       -0.81      8.89 o 
  -4  12   6       28.97       51.36      8.53 o 
  -3  12   6      515.43      504.03     14.95 o 
  -2  12   6       28.88       26.61      6.67 o 
  -1  12   6       63.61       59.51      6.42 o 
   0  12   6       14.98       17.26      5.82 o 
   1  12   6       62.38       66.45      6.51 o 
   2  12   6       29.54       27.81      6.42 o 
   3  12   6      510.84      515.83     29.23 o 
   4  12   6       29.23       34.59     10.47 o 
   5  12   6        0.61       -9.62      9.62 o 
  -4  13   6        1.01        2.64      7.73 o 
  -3  13   6       47.47       39.74      7.80 o 
  -2  13   6        4.07        6.56      6.24 o 
  -1  13   6        4.62        5.22      7.21 o 
   0  13   6      141.04      162.92      9.41 o 
   1  13   6        3.69       -2.35      5.70 o 
   2  13   6        4.53        0.60      7.00 o 
   3  13   6       47.43       51.72      9.77 o 
   4  13   6        1.23        3.10      9.87 o 
  -3  14   6      115.41      131.35     10.34 o 
  -2  14   6       42.36       48.59      8.70 o 
  -1  14   6       51.08       63.54      8.60 o 
   0  14   6       33.47       30.04      7.57 o 
   1  14   6       49.54       52.33      9.04 o 
   2  14   6       42.14       44.38      8.80 o 
   3  14   6      114.89      112.89     12.01 o 
  -2  15   6       72.46       82.16     10.08 o 
  -1  15   6      104.62      135.62     14.19 o 
   0  15   6        0.11       12.21      9.71 o 
   1  15   6      102.39      124.14     12.43 o 
   2  15   6       74.85      112.41     12.85 o 
   1   0   7    11139.33    11265.15     79.25 o 
   2   0   7      166.02      138.59      3.95 o 
   3   0   7      442.84      468.09      9.33 o 
   4   0   7      918.03      903.05     13.03 o 
   5   0   7       47.97       61.12      5.15 o 
   6   0   7        1.63       -0.78      6.06 o 
   7   0   7       67.39       73.08      9.02 o 
   8   0   7       39.25       48.54     16.37 o 
  -8   1   7       95.06      114.94     16.31 o 
  -7   1   7       53.95       47.88      8.55 o 
  -6   1   7      406.23      388.49     16.39 o 
  -5   1   7      309.31      291.59     11.96 o 
  -4   1   7      473.73      477.65      9.54 o 
  -3   1   7      570.50      601.47      8.50 o 
  -2   1   7      484.05      571.37      9.07 o 
  -1   1   7      682.18      682.97      7.25 o 
   0   1   7     1833.46     1758.53     13.66 o 
   1   1   7      689.13      670.23      8.10 o 
   2   1   7      497.22      595.46      8.87 o 
   3   1   7      572.38      589.73      9.44 o 
   4   1   7      467.41      497.13      9.28 o 
   5   1   7      314.37      313.23      9.09 o 
   6   1   7      404.04      371.29     14.05 o 
   7   1   7       55.23       42.38     10.22 o 
   8   1   7       94.04       96.77     12.31 o 
  -8   2   7        3.69       20.38     11.77 o 
  -7   2   7      103.36      121.15     10.70 o 
  -6   2   7       32.31       31.99      8.26 o 
  -5   2   7      865.05      821.52     19.54 o 
  -4   2   7      821.64      827.70     17.96 o 
  -3   2   7     1734.41     1672.97     21.69 o 
  -2   2   7      239.95      248.26      6.22 o 
  -1   2   7     1855.83     2083.21     16.84 o 
   0   2   7        0.26       -2.14      2.14 o 
   1   2   7     1831.87     1996.81     20.47 o 
   2   2   7      225.58      238.58      6.98 o 
   3   2   7     1738.58     1701.53     18.76 o 
   4   2   7      826.84      878.08     12.57 o 
   5   2   7      870.94      853.51     14.28 o 
   6   2   7       33.36       29.49      6.48 o 
   7   2   7      106.14      108.28     11.05 o 
   8   2   7        3.64        6.99     12.15 o 
  -8   3   7       89.25       98.05     12.86 o 
  -7   3   7       39.46       35.00      9.49 o 
  -6   3   7       58.00       50.93      8.71 o 
  -5   3   7      534.43      544.82     15.26 o 
  -4   3   7      670.26      677.61     14.25 o 
  -3   3   7      210.78      225.07      8.21 o 
  -2   3   7      155.81      172.74      4.73 o 
  -1   3   7     4255.81     4221.96     31.59 o 
   0   3   7       74.17       52.06      2.91 o 
   1   3   7     4216.72     4156.92     33.39 o 
   2   3   7      156.82      159.82      5.43 o 
   3   3   7      216.63      228.03      9.09 o 
   4   3   7      675.85      665.98     10.12 o 
   5   3   7      545.93      538.03      9.91 o 
   6   3   7       60.50       67.25      7.23 o 
   7   3   7       40.23       41.86      9.84 o 
   8   3   7       89.16       97.73     18.12 o 
  -7   4   7       10.62        4.49      8.85 o 
  -6   4   7       57.25       59.22      7.93 o 
  -5   4   7      213.61      206.92      9.11 o 
  -4   4   7     1155.50     1105.64     14.72 o 
  -3   4   7       18.25       13.15      3.30 o 
  -2   4   7      307.59      321.91      6.27 o 
  -1   4   7     1019.02     1047.48     11.65 o 
   0   4   7      242.56      261.30      5.66 o 
   1   4   7     1025.36     1026.11     11.27 o 
   2   4   7      312.03      320.84      6.57 o 
   3   4   7       18.32       12.44      4.43 o 
   4   4   7     1145.06     1082.00     16.02 o 
   5   4   7      222.81      213.91      9.01 o 
   6   4   7       56.18       61.38      8.79 o 
   7   4   7       11.16       -1.27      9.93 o 
  -7   5   7       98.29      144.78     14.63 o 
  -6   5   7       29.37       25.76      7.40 o 
  -5   5   7      316.56      317.06     15.16 o 
  -4   5   7      147.68      132.77      6.20 o 
  -3   5   7        3.92        1.43      2.95 o 
  -2   5   7      472.08      479.47      9.08 o 
  -1   5   7     1492.50     1417.23     14.73 o 
   0   5   7       14.41       11.96      2.51 o 
   1   5   7     1494.14     1396.30     14.01 o 
   2   5   7      462.84      493.45      8.55 o 
   3   5   7        3.68       -0.83      3.56 o 
   4   5   7      153.07      145.08      6.84 o 
   5   5   7      315.71      308.11     12.08 o 
   6   5   7       30.56       33.45      7.17 o 
   7   5   7       99.69      127.81     16.55 o 
  -7   6   7      304.25      323.17     35.34 o 
  -6   6   7       30.53       37.23      7.87 o 
  -5   6   7       94.35      101.85      7.94 o 
  -4   6   7      443.89      435.30     12.15 o 
  -3   6   7       48.68       46.50      5.08 o 
  -2   6   7       16.95        9.14      4.05 o 
  -1   6   7        0.89        2.57      2.81 o 
   0   6   7      124.71      118.42      5.88 o 
   1   6   7        0.37        1.00      2.68 o 
   2   6   7       15.79       11.50      2.72 o 
   3   6   7       41.60       48.61      4.87 o 
   4   6   7      443.54      427.98     16.44 o 
   5   6   7       88.49       85.74      8.20 o 
   6   6   7       29.62       25.87      7.70 o 
   7   6   7      304.09      311.21     19.56 o 
  -7   7   7       49.98       55.56     15.92 o 
  -6   7   7        7.88       17.08      9.72 o 
  -5   7   7      105.84       92.22      8.31 o 
  -4   7   7       18.06       19.26      5.11 o 
  -3   7   7      302.47      290.66      9.25 o 
  -2   7   7      144.14      143.31      5.98 o 
  -1   7   7     1473.19     1446.92     17.90 o 
   0   7   7       75.27       71.87      4.86 o 
   1   7   7     1458.94     1446.63     16.23 o 
   2   7   7      145.34      145.65      5.36 o 
   3   7   7      302.82      294.48      7.45 o 
   4   7   7       16.81       16.78      6.71 o 
   5   7   7      109.23      117.29      9.76 o 
   6   7   7        7.88        0.29      7.17 o 
   7   7   7       49.34       49.98     12.50 o 
  -7   8   7       61.08       56.31     11.23 o 
  -6   8   7       91.39       90.93     11.84 o 
  -5   8   7      176.02      168.46     11.75 o 
  -4   8   7       35.89       43.19      5.77 o 
  -3   8   7      152.12      158.39      7.68 o 
  -2   8   7      275.18      265.95      9.02 o 
  -1   8   7      920.01      906.96     13.67 o 
   0   8   7      160.31      156.53      5.78 o 
   1   8   7      908.09      886.29     12.47 o 
   2   8   7      275.94      276.71      7.44 o 
   3   8   7      161.55      174.98      7.77 o 
   4   8   7       38.38       45.04      7.79 o 
   5   8   7      178.46      199.80     12.53 o 
   6   8   7       94.23       93.96     17.70 o 
   7   8   7       59.66       80.19     17.61 o 
  -6   9   7       12.53       10.01      9.36 o 
  -5   9   7      144.32      176.39     15.25 o 
  -4   9   7       37.41       31.35      7.45 o 
  -3   9   7       66.32       65.51      6.64 o 
  -2   9   7     1589.08     1450.94     19.57 o 
  -1   9   7      704.55      667.89     12.25 o 
   0   9   7     1073.29     1045.18     14.07 o 
   1   9   7      721.95      675.31     11.77 o 
   2   9   7     1604.33     1460.65     18.27 o 
   3   9   7       65.46       64.61      6.27 o 
   4   9   7       38.46       35.60      7.12 o 
   5   9   7      141.61      145.70     13.11 o 
   6   9   7       11.55        9.45      9.15 o 
  -6  10   7       53.18       64.66     11.38 o 
  -5  10   7       90.82       88.84      9.72 o 
  -4  10   7       29.55       28.24      7.39 o 
  -3  10   7      111.61      110.07      8.88 o 
  -2  10   7       44.17       46.24      5.97 o 
  -1  10   7      360.35      346.77      9.95 o 
   0  10   7      127.41      120.39      6.06 o 
   1  10   7      358.02      342.06      9.79 o 
   2  10   7       46.44       49.95      5.74 o 
   3  10   7      106.73      119.67      8.76 o 
   4  10   7       30.16       26.28      8.75 o 
   5  10   7       89.74       75.07     11.74 o 
   6  10   7       53.09       69.04     12.61 o 
  -5  11   7        9.52       10.43      8.29 o 
  -4  11   7        8.25       -0.98      7.05 o 
  -3  11   7       84.80       79.37      8.29 o 
  -2  11   7      237.90      242.45      9.64 o 
  -1  11   7      387.40      388.24     11.16 o 
   0  11   7      905.84      894.61     16.19 o 
   1  11   7      379.95      347.28     10.34 o 
   2  11   7      246.00      232.38     10.36 o 
   3  11   7       83.10       89.24      9.62 o 
   4  11   7        8.66        8.17     11.05 o 
   5  11   7        8.35       10.17      9.82 o 
  -5  12   7       28.98       35.80     12.51 o 
  -4  12   7        5.97       -7.00      7.00 o 
  -3  12   7       15.46       10.52      6.99 o 
  -2  12   7      141.01      144.28      9.18 o 
  -1  12   7        0.70       -4.75      5.33 o 
   0  12   7       23.06       11.69      5.67 o 
   1  12   7        0.58       -4.84      4.84 o 
   2  12   7      145.61      132.19     12.49 o 
   3  12   7       15.10       14.18      7.91 o 
   4  12   7        5.02        5.54      9.96 o 
   5  12   7       29.26       39.20     12.43 o 
  -4  13   7       71.14       72.45      9.92 o 
  -3  13   7       40.89       23.86      7.89 o 
  -2  13   7        0.47        3.74      6.30 o 
  -1  13   7       15.05        1.50      6.75 o 
   0  13   7        4.25       14.98      6.15 o 
   1  13   7       14.56       18.42      6.60 o 
   2  13   7        0.37       -6.81      6.81 o 
   3  13   7       38.75       37.08      9.57 o 
   4  13   7       69.52       89.43     13.29 o 
  -3  14   7      115.42      152.47     11.39 o 
  -2  14   7       18.94       10.27      7.69 o 
  -1  14   7        3.28       -3.55      6.87 o 
   0  14   7        4.50       12.77      7.94 o 
   1  14   7        3.77       -7.28      7.30 o 
   2  14   7       18.14       13.94      7.87 o 
   3  14   7      116.09      145.66     13.32 o 
  -2  15   7       22.04       36.03      9.01 o 
  -1  15   7        8.04        7.72      8.62 o 
   0  15   7       50.91       45.63     10.39 o 
   1  15   7        7.17        8.48      8.67 o 
   2  15   7       20.91       31.99      9.58 o 
   0   0   8      907.31      880.02     11.76 o 
   1   0   8       49.99       47.59      3.04 o 
   2   0   8      241.45      223.12      4.81 o 
   3   0   8      228.42      258.26      6.83 o 
   4   0   8      122.47      115.00      6.46 o 
   5   0   8       12.85       13.19      5.20 o 
   6   0   8       76.77       85.38      8.41 o 
   7   0   8       23.12       25.75      8.06 o 
   8   0   8        9.41        4.74      9.89 o 
  -8   1   8       26.94       45.60     12.35 o 
  -7   1   8       10.09        6.74      7.81 o 
  -6   1   8       75.67       78.20      8.45 o 
  -5   1   8      866.17      872.24     16.78 o 
  -4   1   8      719.95      718.33     13.69 o 
  -3   1   8      320.79      346.17      6.97 o 
  -2   1   8     1118.15     1151.27     12.23 o 
  -1   1   8     2613.88     2672.63     19.83 o 
   0   1   8     3064.84     3184.65     22.14 o 
   1   1   8     2647.14     2728.45     22.16 o 
   2   1   8     1148.07     1201.95     13.41 o 
   3   1   8      326.06      347.80      7.25 o 
   4   1   8      728.90      691.06     12.75 o 
   5   1   8      862.90      849.20     13.89 o 
   6   1   8       75.24       72.21      8.30 o 
   7   1   8        9.19       -3.71      7.65 o 
   8   1   8       25.08       45.26     10.40 o 
  -8   2   8       62.94       80.45     13.95 o 
  -7   2   8       28.88       37.23      8.33 o 
  -6   2   8       50.99       44.96      8.53 o 
  -5   2   8       19.21       21.04      7.08 o 
  -4   2   8      873.95      898.17     17.87 o 
  -3   2   8      171.34      177.47      6.14 o 
  -2   2   8      863.44      916.26      9.72 o 
  -1   2   8     3043.70     2993.67     23.28 o 
   0   2   8      770.19      873.66      8.73 o 
   1   2   8     3069.46     3014.41     25.18 o 
   2   2   8      843.24      878.25     13.76 o 
   3   2   8      164.09      162.98      5.75 o 
   4   2   8      878.39      909.98     12.88 o 
   5   2   8       17.71       10.72      4.81 o 
   6   2   8       51.19       43.40      7.76 o 
   7   2   8       30.46       40.50      9.13 o 
   8   2   8       64.30       63.84     12.08 o 
  -7   3   8       10.45        2.68      8.67 o 
  -6   3   8       50.45       52.54      9.59 o 
  -5   3   8      227.24      214.42     11.16 o 
  -4   3   8     1956.95     1915.73     27.76 o 
  -3   3   8     1150.10     1148.39     15.85 o 
  -2   3   8     3288.03     3378.30     26.39 o 
  -1   3   8      911.42      926.66      9.70 o 
   0   3   8       88.83      114.91      3.69 o 
   1   3   8      930.92      946.79     10.92 o 
   2   3   8     3290.05     3359.05     31.15 o 
   3   3   8     1145.48     1093.98     17.36 o 
   4   3   8     1953.26     1889.70     21.33 o 
   5   3   8      226.10      208.13      7.51 o 
   6   3   8       50.54       31.00      7.15 o 
   7   3   8       10.59       -2.67      8.46 o 
  -7   4   8      150.05      165.52     15.50 o 
  -6   4   8       85.17       79.24     10.24 o 
  -5   4   8      110.51      107.08      8.03 o 
  -4   4   8      667.35      629.04     11.12 o 
  -3   4   8       35.98       40.19      3.44 o 
  -2   4   8     1208.67     1258.60     12.69 o 
  -1   4   8     1641.26     1712.77     16.70 o 
   0   4   8        2.24       10.60      2.51 o 
   1   4   8     1661.02     1680.86     18.29 o 
   2   4   8     1189.01     1241.93     13.69 o 
   3   4   8       34.13       33.40      4.61 o 
   4   4   8      670.10      595.91     13.50 o 
   5   4   8      107.49      110.54      8.10 o 
   6   4   8       87.99       75.13     10.12 o 
   7   4   8      149.95      176.22     15.85 o 
  -7   5   8      145.46      173.18     14.73 o 
  -6   5   8       66.84       74.44      8.08 o 
  -5   5   8       12.04       15.72      5.37 o 
  -4   5   8      376.94      368.69      8.80 o 
  -3   5   8      354.81      350.18      9.65 o 
  -2   5   8      655.21      651.66     10.75 o 
  -1   5   8      517.65      433.00      6.99 o 
   0   5   8     4132.66     4394.19     39.05 o 
   1   5   8      509.01      413.78      7.46 o 
   2   5   8      658.34      662.25     12.31 o 
   3   5   8      376.20      367.92      9.60 o 
   4   5   8      382.49      350.16     11.28 o 
   5   5   8       13.41       20.75      6.23 o 
   6   5   8       67.49       72.94      9.32 o 
   7   5   8      145.91      180.74     18.66 o 
  -7   6   8       30.59       39.98     13.97 o 
  -6   6   8        5.23        5.97      7.29 o 
  -5   6   8      301.81      311.62     11.54 o 
  -4   6   8       72.10       72.50      5.63 o 
  -3   6   8       24.95       28.19      4.83 o 
  -2   6   8      276.68      277.92      7.93 o 
  -1   6   8     1063.81     1010.59     13.00 o 
   0   6   8      387.10      363.08      7.29 o 
   1   6   8     1085.45      996.44     14.27 o 
   2   6   8      274.39      259.94      7.48 o 
   3   6   8       24.55       21.77      3.91 o 
   4   6   8       67.88       77.80      7.17 o 
   5   6   8      299.70      288.22     12.04 o 
   6   6   8        4.96        6.64      7.23 o 
   7   6   8       27.31       34.01     11.15 o 
  -7   7   8       74.49       91.24     16.90 o 
  -6   7   8       90.37       90.72     10.81 o 
  -5   7   8       49.05       57.74      7.64 o 
  -4   7   8      237.56      212.45      9.27 o 
  -3   7   8      715.95      702.06     13.27 o 
  -2   7   8       61.42       68.43      5.13 o 
  -1   7   8      167.34      152.20      5.77 o 
   0   7   8      945.77      935.15     11.70 o 
   1   7   8      168.29      168.13      5.78 o 
   2   7   8       61.33       61.66      4.04 o 
   3   7   8      698.60      652.36     11.71 o 
   4   7   8      240.32      224.85     11.59 o 
   5   7   8       52.82       36.36      7.91 o 
   6   7   8       88.43       84.25     10.55 o 
   7   7   8       74.71       70.28     13.15 o 
  -6   8   8       25.71       18.34     10.20 o 
  -5   8   8       50.85       32.28     11.17 o 
  -4   8   8       93.80       95.87     12.01 o 
  -3   8   8       22.06       20.01      4.95 o 
  -2   8   8      449.68      414.98     10.58 o 
  -1   8   8      779.21      763.84     11.60 o 
   0   8   8      104.35       87.29      4.83 o 
   1   8   8      778.73      771.24     14.08 o 
   2   8   8      457.07      434.15      8.79 o 
   3   8   8       22.42       18.79      4.76 o 
   4   8   8       91.90       91.45      8.97 o 
   5   8   8       46.08       51.80      9.47 o 
   6   8   8       26.36       19.43     10.17 o 
  -6   9   8        7.59        8.99      9.50 o 
  -5   9   8      142.55      143.54     11.07 o 
  -4   9   8       35.63       30.79      7.87 o 
  -3   9   8      620.52      615.28     14.29 o 
  -2   9   8      348.19      332.22     10.21 o 
  -1   9   8     1290.08     1234.57     17.22 o 
   0   9   8       38.12       30.11      4.60 o 
   1   9   8     1295.08     1201.07     15.78 o 
   2   9   8      346.44      313.44      9.16 o 
   3   9   8      622.58      595.20     17.41 o 
   4   9   8       33.35       35.27      8.57 o 
   5   9   8      144.54      136.24     12.98 o 
   6   9   8        6.73        4.28      8.86 o 
  -6  10   8       43.05       55.00     11.05 o 
  -5  10   8      117.69      124.58     11.71 o 
  -4  10   8       78.68       65.06     10.42 o 
  -3  10   8       73.47       67.10      7.19 o 
  -2  10   8      510.03      487.84     11.65 o 
  -1  10   8      405.00      395.24     10.98 o 
   0  10   8      547.44      525.29     11.13 o 
   1  10   8      405.62      388.45     11.19 o 
   2  10   8      500.10      484.24     12.32 o 
   3  10   8       75.64       65.94      8.65 o 
   4  10   8       76.57       88.44     11.23 o 
   5  10   8      113.85      116.72     12.76 o 
   6  10   8       45.19       36.84     10.30 o 
  -5  11   8       14.54       17.16      8.21 o 
  -4  11   8       20.70       24.54      9.21 o 
  -3  11   8       93.77       84.53      8.75 o 
  -2  11   8      198.88      191.06      8.91 o 
  -1  11   8      121.52      130.77      7.69 o 
   0  11   8       41.37       48.34      6.32 o 
   1  11   8      118.30      124.64      7.85 o 
   2  11   8      196.30      197.68     10.77 o 
   3  11   8       94.96      100.72     10.93 o 
   4  11   8       21.58        4.98     10.04 o 
   5  11   8       15.03        0.66      9.66 o 
  -5  12   8       67.10       74.97     12.41 o 
  -4  12   8       35.87       32.95      8.33 o 
  -3  12   8       86.02      102.96      9.44 o 
  -2  12   8       25.39       23.33      6.64 o 
  -1  12   8      190.08      188.82      9.00 o 
   0  12   8       73.93       95.72      7.66 o 
   1  12   8      193.06      169.30      9.10 o 
   2  12   8       24.00       24.06      6.94 o 
   3  12   8       86.86       85.99     10.30 o 
   4  12   8       37.21       26.91     10.29 o 
   5  12   8       68.43       56.94     12.37 o 
  -4  13   8       17.07       28.28      8.77 o 
  -3  13   8       27.68       26.11      7.98 o 
  -2  13   8      127.40      122.33      9.25 o 
  -1  13   8       10.55        7.50      6.89 o 
   0  13   8       14.73       18.03      6.35 o 
   1  13   8       11.42       13.45      8.15 o 
   2  13   8      125.92      112.84     10.14 o 
   3  13   8       27.78       25.93      8.76 o 
   4  13   8       16.43       20.68     10.81 o 
  -3  14   8        5.66       10.64      8.04 o 
  -2  14   8       12.08       24.30      8.24 o 
  -1  14   8        1.92        3.90      7.13 o 
   0  14   8        3.58       -4.04      7.60 o 
   1  14   8        2.26        0.84      9.24 o 
   2  14   8       12.16       19.15      9.14 o 
   3  14   8        6.43       -1.20      8.63 o 
  -2  15   8      250.70      284.32     17.44 o 
  -1  15   8        7.84       13.03      8.75 o 
   0  15   8        6.54        8.40      9.26 o 
   1  15   8        7.29       -2.88      8.80 o 
   2  15   8      250.10      284.64     16.85 o 
   1   0   9      218.45      310.91      5.47 o 
   2   0   9      264.28      288.04      5.62 o 
   3   0   9      181.09      167.45      8.03 o 
   4   0   9      151.79      168.65      7.19 o 
   5   0   9     1364.58     1356.36     22.73 o 
   6   0   9      440.82      409.85     13.22 o 
   7   0   9      185.00      227.60     13.39 o 
   8   0   9       12.03       -3.53      9.57 o 
  -8   1   9       19.16       15.93     10.64 o 
  -7   1   9        1.35       -2.14      7.42 o 
  -6   1   9       53.62       52.25      9.03 o 
  -5   1   9      600.37      576.06     14.74 o 
  -4   1   9      326.21      324.31      9.80 o 
  -3   1   9        5.10        6.69      3.38 o 
  -2   1   9       19.72       21.74      3.01 o 
  -1   1   9      460.94      430.69      6.05 o 
   0   1   9     3924.09     3879.71     28.41 o 
   1   1   9      459.64      446.51      6.41 o 
   2   1   9       18.54       12.31      3.33 o 
   3   1   9        7.08        5.60      3.10 o 
   4   1   9      328.11      306.23      8.91 o 
   5   1   9      605.02      591.02     13.00 o 
   6   1   9       54.54       57.38      8.04 o 
   7   1   9        1.19        7.95      7.65 o 
   8   1   9       18.60       33.00     10.61 o 
  -8   2   9       40.63       38.15     29.57 o 
  -7   2   9       31.13       24.42      8.01 o 
  -6   2   9      125.06      112.57     10.67 o 
  -5   2   9       91.55       83.80      8.23 o 
  -4   2   9      244.73      259.07     10.12 o 
  -3   2   9      658.28      703.14     11.08 o 
  -2   2   9     2215.36     2240.20     17.89 o 
  -1   2   9      208.20      259.28      5.26 o 
   0   2   9     2303.49     2299.17     17.76 o 
   1   2   9      223.25      263.03      6.61 o 
   2   2   9     2227.84     2217.16     20.63 o 
   3   2   9      661.58      704.04     10.66 o 
   4   2   9      248.60      246.55      7.91 o 
   5   2   9       90.24       80.38      7.03 o 
   6   2   9      128.97      143.19     10.90 o 
   7   2   9       28.31       17.16      8.36 o 
   8   2   9       41.33       84.58     39.20 o 
  -7   3   9       16.98        6.76      8.95 o 
  -6   3   9       93.77      102.37      9.46 o 
  -5   3   9      277.90      304.24     12.79 o 
  -4   3   9      865.37      878.57     21.17 o 
  -3   3   9       14.53       11.61      3.30 o 
  -2   3   9       71.10       79.98      3.17 o 
  -1   3   9     3604.08     3592.18     27.53 o 
   0   3   9      313.33      325.10      6.61 o 
   1   3   9     3589.02     3574.89     29.82 o 
   2   3   9       65.24       68.98      4.06 o 
   3   3   9       16.66       21.15      4.38 o 
   4   3   9      849.41      825.70     16.23 o 
   5   3   9      281.09      285.46      9.03 o 
   6   3   9       93.07      109.64      9.88 o 
   7   3   9       17.43        5.63     10.15 o 
  -7   4   9       27.08       49.61      9.25 o 
  -6   4   9      154.56      198.50     13.52 o 
  -5   4   9      553.32      525.37     12.64 o 
  -4   4   9      138.38      137.03      5.67 o 
  -3   4   9      571.29      580.06      9.10 o 
  -2   4   9      142.22      134.89      4.81 o 
  -1   4   9     2325.82     2534.39     20.64 o 
   0   4   9      667.18      670.44      9.00 o 
   1   4   9     2326.53     2484.08     23.55 o 
   2   4   9      144.51      132.34      4.97 o 
   3   4   9      579.45      583.27     11.35 o 
   4   4   9      140.36      137.27      7.39 o 
   5   4   9      560.32      530.64     14.42 o 
   6   4   9      157.07      170.59     12.57 o 
   7   4   9       27.81       27.72     11.14 o 
  -7   5   9       31.34       49.89     10.24 o 
  -6   5   9       34.16       45.69      7.65 o 
  -5   5   9      460.92      443.45     18.69 o 
  -4   5   9      121.16      120.94      6.20 o 
  -3   5   9       49.95       57.25      4.71 o 
  -2   5   9      514.71      539.52     10.98 o 
  -1   5   9     1834.15     1823.88     19.07 o 
   0   5   9        2.08       -0.71      2.50 o 
   1   5   9     1844.94     1795.07     20.70 o 
   2   5   9      491.80      503.29     10.34 o 
   3   5   9       52.13       51.45      4.59 o 
   4   5   9      128.97      134.04      8.06 o 
   5   5   9      456.17      425.94     13.17 o 
   6   5   9       33.89       26.79      8.78 o 
   7   5   9       30.01       24.38     10.92 o 
  -7   6   9       71.21       52.60     13.98 o 
  -6   6   9      142.66      119.53     10.84 o 
  -5   6   9       86.69       98.50      8.02 o 
  -4   6   9       40.63       34.74      5.60 o 
  -3   6   9      171.70      168.36      7.73 o 
  -2   6   9      851.48      879.27     13.56 o 
  -1   6   9      672.43      686.25      9.70 o 
   0   6   9      947.10      954.26     12.68 o 
   1   6   9      673.37      668.78      9.69 o 
   2   6   9      848.31      844.89     11.78 o 
   3   6   9      166.67      159.22      7.16 o 
   4   6   9       39.48       32.91      6.39 o 
   5   6   9       86.52       87.81     10.18 o 
   6   6   9      144.00      160.59     12.87 o 
   7   6   9       71.17       39.17     13.73 o 
  -7   7   9        6.19       22.45     14.14 o 
  -6   7   9       21.15       28.66      9.29 o 
  -5   7   9       35.51       26.48      7.05 o 
  -4   7   9      504.63      497.54     16.91 o 
  -3   7   9       60.24       52.87      5.85 o 
  -2   7   9      176.76      174.08      7.11 o 
  -1   7   9      554.34      525.62      9.38 o 
   0   7   9      180.62      196.65      6.40 o 
   1   7   9      556.86      520.89      8.97 o 
   2   7   9      183.27      171.34      8.89 o 
   3   7   9       61.44       72.34      5.21 o 
   4   7   9      500.66      486.00     15.77 o 
   5   7   9       33.78       25.11      8.07 o 
   6   7   9       21.34       30.81     10.36 o 
   7   7   9        6.09       11.09     10.85 o 
  -6   8   9      109.91      121.22     12.05 o 
  -5   8   9       52.79       58.94      9.34 o 
  -4   8   9       92.16       99.02      8.95 o 
  -3   8   9       72.85       76.48      6.47 o 
  -2   8   9      444.33      430.61     10.33 o 
  -1   8   9      228.21      218.36      6.97 o 
   0   8   9      619.68      637.13     10.30 o 
   1   8   9      233.11      213.93      6.91 o 
   2   8   9      446.77      435.46      8.80 o 
   3   8   9       74.91       85.96     10.76 o 
   4   8   9       88.30       91.90     10.29 o 
   5   8   9       54.10       52.80      9.11 o 
   6   8   9      107.31       91.52     11.29 o 
  -6   9   9        2.76       13.71      9.57 o 
  -5   9   9       50.79       33.71      8.87 o 
  -4   9   9      192.51      195.68     10.31 o 
  -3   9   9        9.41       16.89      5.27 o 
  -2   9   9      254.86      270.28      9.93 o 
  -1   9   9      512.67      500.04     10.92 o 
   0   9   9       86.12       95.34      7.51 o 
   1   9   9      521.37      505.01     10.62 o 
   2   9   9      247.63      239.26      8.89 o 
   3   9   9       10.14        6.24      6.46 o 
   4   9   9      199.50      187.75     14.46 o 
   5   9   9       49.42       44.60      9.52 o 
   6   9   9        2.60       -2.81      8.73 o 
  -6  10   9       13.02        7.23      9.65 o 
  -5  10   9        0.68       14.77      8.20 o 
  -4  10   9       38.15       29.13      8.64 o 
  -3  10   9       93.38      102.03      7.91 o 
  -2  10   9      417.04      392.95     13.88 o 
  -1  10   9      282.15      282.27      9.53 o 
   0  10   9      593.70      556.92     10.70 o 
   1  10   9      284.79      267.25      8.99 o 
   2  10   9      412.07      365.45     12.25 o 
   3  10   9       92.47       93.07     11.98 o 
   4  10   9       40.40       33.40      9.72 o 
   5  10   9        0.62        2.04      8.76 o 
   6  10   9       12.96       11.62      9.70 o 
  -5  11   9        0.88        7.10      8.12 o 
  -4  11   9       13.52       15.81      7.58 o 
  -3  11   9       85.44       96.54      9.20 o 
  -2  11   9        4.25       18.80      5.73 o 
  -1  11   9       18.16       15.26      5.41 o 
   0  11   9      253.18      252.64     10.11 o 
   1  11   9       17.34       15.08      5.03 o 
   2  11   9        3.62        3.36      5.87 o 
   3  11   9       87.88       78.18     12.37 o 
   4  11   9       13.98       17.39     10.08 o 
   5  11   9        0.56        2.07      9.28 o 
  -5  12   9      100.33      114.09     12.14 o 
  -4  12   9       21.60       16.62      8.32 o 
  -3  12   9       10.16        6.26      7.76 o 
  -2  12   9       19.12       10.59      6.29 o 
  -1  12   9      164.27      165.70     10.69 o 
   0  12   9       79.52       97.07      7.83 o 
   1  12   9      165.85      146.67     10.34 o 
   2  12   9       18.52        7.02      6.48 o 
   3  12   9       10.40        7.86      7.61 o 
   4  12   9       22.81       16.37     10.11 o 
   5  12   9       96.25       93.26     20.10 o 
  -4  13   9       24.76        3.99      8.32 o 
  -3  13   9       92.79      104.87      9.92 o 
  -2  13   9        5.16        9.82      6.63 o 
  -1  13   9        0.02        1.25      6.52 o 
   0  13   9       12.29       32.60      7.43 o 
   1  13   9        0.11       -2.88      6.90 o 
   2  13   9        4.94        4.18      7.02 o 
   3  13   9       92.39       97.29     10.43 o 
   4  13   9       24.43       14.13     16.03 o 
  -3  14   9       68.12       68.74     11.74 o 
  -2  14   9       24.62       30.91      8.34 o 
  -1  14   9       88.05       80.02     10.18 o 
   0  14   9       51.09       47.09      9.90 o 
   1  14   9       91.21       98.50     10.43 o 
   2  14   9       23.43       38.10      9.54 o 
   3  14   9       68.21       62.66     14.16 o 
  -1  15   9       37.94       37.12      9.73 o 
   0  15   9       29.73       25.14     10.03 o 
   1  15   9       36.23       36.00     10.55 o 
   0   0  10     6166.27     6182.28     57.96 o 
   1   0  10     5339.30     5174.66     37.80 o 
   2   0  10       38.29       51.84      3.35 o 
   3   0  10     1441.19     1434.24     16.08 o 
   4   0  10      184.63      164.15      6.75 o 
   5   0  10      136.01      140.80      8.64 o 
   6   0  10       35.52       27.05      6.83 o 
   7   0  10        1.91       -0.06      7.57 o 
  -7   1  10      106.25       96.77      9.87 o 
  -6   1  10       75.51       72.14      8.91 o 
  -5   1  10      393.83      392.28     12.93 o 
  -4   1  10     1007.76      938.60     15.86 o 
  -3   1  10       85.20      101.47      4.63 o 
  -2   1  10     1393.82     1470.76     14.96 o 
  -1   1  10       48.84       64.82      3.12 o 
   0   1  10     2554.95     2576.83     20.35 o 
   1   1  10       55.91       76.89      3.80 o 
   2   1  10     1383.68     1468.79     15.01 o 
   3   1  10       83.32      105.02      6.11 o 
   4   1  10     1001.79      947.91     16.03 o 
   5   1  10      378.82      368.44     10.91 o 
   6   1  10       74.27       93.22      8.59 o 
   7   1  10      100.89      105.55     11.14 o 
  -7   2  10        2.28       10.65      7.69 o 
  -6   2  10       52.71       39.83      8.05 o 
  -5   2  10      320.78      313.65     12.50 o 
  -4   2  10      232.94      237.23      9.92 o 
  -3   2  10      112.56      109.02      5.00 o 
  -2   2  10     1613.19     1630.66     14.14 o 
  -1   2  10     2121.89     2159.02     19.16 o 
   0   2  10     2662.53     2706.89     20.66 o 
   1   2  10     2128.33     2160.12     20.78 o 
   2   2  10     1608.18     1637.77     16.50 o 
   3   2  10      118.41      111.88      5.79 o 
   4   2  10      240.24      245.56      7.94 o 
   5   2  10      325.60      321.99     11.27 o 
   6   2  10       52.26       53.66      9.79 o 
   7   2  10        1.84        4.78      8.23 o 
  -7   3  10      113.93      126.54     11.96 o 
  -6   3  10      244.21      245.31     12.94 o 
  -5   3  10      805.68      813.48     17.36 o 
  -4   3  10      332.22      318.80      9.44 o 
  -3   3  10        9.44       10.44      3.27 o 
  -2   3  10      199.55      197.43      4.30 o 
  -1   3  10      604.41      661.43      8.35 o 
   0   3  10      799.71      770.57      9.22 o 
   1   3  10      587.75      637.05     11.25 o 
   2   3  10      206.32      208.14      6.22 o 
   3   3  10       10.89       20.84      4.45 o 
   4   3  10      332.73      304.92      7.97 o 
   5   3  10      797.37      772.42     14.31 o 
   6   3  10      247.72      265.85     16.48 o 
   7   3  10      111.81      116.23     14.00 o 
  -7   4  10       30.34       45.26     10.91 o 
  -6   4  10       29.76       32.80      8.99 o 
  -5   4  10      371.28      369.55     15.78 o 
  -4   4  10      537.92      523.84      9.85 o 
  -3   4  10      438.29      424.46      8.09 o 
  -2   4  10      509.01      455.79      7.84 o 
  -1   4  10     1126.18     1155.56     12.09 o 
   0   4  10      163.27      187.87      5.52 o 
   1   4  10     1148.96     1178.02     14.59 o 
   2   4  10      524.49      470.03      9.02 o 
   3   4  10      427.62      408.89     10.64 o 
   4   4  10      545.50      542.57     12.94 o 
   5   4  10      366.70      349.16     12.06 o 
   6   4  10       28.14       17.01      8.47 o 
   7   4  10       31.08       34.76     11.57 o 
  -7   5  10        4.95       -4.55      8.04 o 
  -6   5  10      131.45      136.49     13.96 o 
  -5   5  10      136.52      144.55     13.10 o 
  -4   5  10      366.33      382.56      9.70 o 
  -3   5  10      113.77      106.91      5.80 o 
  -2   5  10      535.43      545.25      9.38 o 
  -1   5  10     1010.06     1057.25     12.48 o 
   0   5  10      122.65      127.51      4.37 o 
   1   5  10      996.13     1032.52     13.82 o 
   2   5  10      528.22      519.05      9.52 o 
   3   5  10      112.42       92.81      5.80 o 
   4   5  10      357.60      346.33     12.37 o 
   5   5  10      134.29      142.57     10.58 o 
   6   5  10      136.27      154.15     13.54 o 
   7   5  10        4.69       19.53     10.85 o 
  -7   6  10       22.05       15.51     12.54 o 
  -6   6  10       19.22       24.40      7.70 o 
  -5   6  10       91.38       95.14      8.24 o 
  -4   6  10      527.39      523.47     13.74 o 
  -3   6  10       28.15       23.36      5.00 o 
  -2   6  10      220.58      210.42      6.43 o 
  -1   6  10      576.42      588.89      9.61 o 
   0   6  10       49.68       67.56      5.69 o 
   1   6  10      565.28      553.93      9.80 o 
   2   6  10      221.76      210.52      7.50 o 
   3   6  10       27.57       23.70      4.35 o 
   4   6  10      527.00      497.72     13.17 o 
   5   6  10       93.26       93.40     12.92 o 
   6   6  10       19.01       11.24      9.92 o 
   7   6  10       23.04       28.25     17.07 o 
  -7   7  10       34.67       18.11     14.62 o 
  -6   7  10      141.96      136.03     13.47 o 
  -5   7  10       97.53       97.98      8.86 o 
  -4   7  10       19.95       23.12      5.71 o 
  -3   7  10       23.36       15.20      4.95 o 
  -2   7  10      300.95      301.85     11.93 o 
  -1   7  10      438.80      421.84      8.71 o 
   0   7  10      841.54      833.73     14.37 o 
   1   7  10      441.01      427.32      7.87 o 
   2   7  10      298.67      301.40      7.59 o 
   3   7  10       20.82       21.15      4.92 o 
   4   7  10       21.82       15.18      6.84 o 
   5   7  10       96.19       83.51      9.13 o 
   6   7  10      137.58      144.48     14.25 o 
   7   7  10       34.90       19.96     16.73 o 
  -6   8  10       18.58        5.19      8.94 o 
  -5   8  10      103.18      104.06     15.38 o 
  -4   8  10      193.96      217.80      9.73 o 
  -3   8  10       95.08       97.58      7.09 o 
  -2   8  10      322.55      305.87      9.39 o 
  -1   8  10      259.36      256.13      7.57 o 
   0   8  10        1.75        0.07      3.81 o 
   1   8  10      251.19      245.02      7.30 o 
   2   8  10      324.94      286.38      8.23 o 
   3   8  10       95.78       96.55      8.30 o 
   4   8  10      192.42      195.79     12.21 o 
   5   8  10      106.84      100.23     12.32 o 
   6   8  10       18.92       18.98     10.72 o 
  -6   9  10       40.91       51.83     11.71 o 
  -5   9  10        6.23        1.43      7.96 o 
  -4   9  10       38.92       30.90      7.90 o 
  -3   9  10       70.24       60.61      6.55 o 
  -2   9  10      543.99      497.86     11.48 o 
  -1   9  10      190.41      192.67      7.92 o 
   0   9  10     1796.15     1684.86     20.80 o 
   1   9  10      186.60      174.08      8.59 o 
   2   9  10      548.08      507.01     12.81 o 
   3   9  10       66.24       69.88      8.07 o 
   4   9  10       39.72       47.22     10.69 o 
   5   9  10        7.10       -6.46      8.68 o 
   6   9  10       41.57       46.14     15.98 o 
  -6  10  10       98.97       96.67     13.75 o 
  -5  10  10        3.46       -7.63      7.63 o 
  -4  10  10       47.84       43.24      8.40 o 
  -3  10  10       78.77       77.23      7.63 o 
  -2  10  10      362.27      360.58     11.91 o 
  -1  10  10      387.47      385.27     10.77 o 
   0  10  10      527.71      553.28     11.74 o 
   1  10  10      381.80      362.96     10.09 o 
   2  10  10      368.28      361.09     14.18 o 
   3  10  10       77.04       62.47      8.42 o 
   4  10  10       45.87       34.67      9.66 o 
   5  10  10        2.92        6.13      8.66 o 
   6  10  10       99.92      104.55     18.95 o 
  -5  11  10       54.56       54.92      9.78 o 
  -4  11  10      137.63      159.92     11.41 o 
  -3  11  10       81.56       78.97      8.82 o 
  -2  11  10      156.45      169.13      8.76 o 
  -1  11  10       79.94      113.90      7.47 o 
   0  11  10       37.57       32.66      6.08 o 
   1  11  10       80.83       97.19      8.07 o 
   2  11  10      153.56      157.96      9.50 o 
   3  11  10       81.26       83.61      9.19 o 
   4  11  10      139.30      136.60     12.98 o 
   5  11  10       57.61       63.57     10.90 o 
  -4  12  10       29.78       31.27      8.79 o 
  -3  12  10       64.18       77.40      9.12 o 
  -2  12  10        7.12        9.24      6.40 o 
  -1  12  10       37.90       43.75      6.91 o 
   0  12  10      219.40      230.79     11.41 o 
   1  12  10       38.70       40.57      7.84 o 
   2  12  10        7.71       15.65      6.74 o 
   3  12  10       64.17       62.50      9.07 o 
   4  12  10       28.98       27.32     10.49 o 
  -4  13  10        4.88       18.15      8.52 o 
  -3  13  10        4.90        3.63      7.52 o 
  -2  13  10       69.25       75.63      8.51 o 
  -1  13  10       53.54       56.38      9.26 o 
   0  13  10       13.93       15.94      7.89 o 
   1  13  10       56.97       65.89      9.14 o 
   2  13  10       69.46       48.57      9.79 o 
   3  13  10        4.87        1.17      8.79 o 
   4  13  10        5.39       -9.26      9.26 o 
  -3  14  10       12.31        9.82      8.32 o 
  -2  14  10      118.01      133.03     12.24 o 
  -1  14  10       51.23       62.86      9.99 o 
   0  14  10      146.65      166.36     14.29 o 
   1  14  10       49.67       64.11      9.51 o 
   2  14  10      119.05      103.90     11.87 o 
   3  14  10       11.93       19.84     10.78 o 
  -1  15  10      100.41       97.97     12.65 o 
   0  15  10        5.10       11.69      9.68 o 
   1  15  10      101.41      104.89     11.31 o 
   1   0  11      294.91      304.23      6.06 o 
   2   0  11     4580.53     4784.44     39.39 o 
   3   0  11      454.54      462.55      9.17 o 
   4   0  11     4715.62     4405.36     40.82 o 
   5   0  11      130.40      134.66      8.39 o 
   6   0  11      416.91      415.73     12.83 o 
   7   0  11       53.97       37.62      9.01 o 
  -7   1  11        0.88       -3.90      7.84 o 
  -6   1  11      299.03      301.38     15.80 o 
  -5   1  11      147.10      139.08      8.63 o 
  -4   1  11      114.72      125.65      7.28 o 
  -3   1  11      318.21      322.35      7.29 o 
  -2   1  11      232.10      229.55      5.77 o 
  -1   1  11     1847.57     1908.07     16.43 o 
   0   1  11     1415.02     1301.91     12.86 o 
   1   1  11     1863.96     1956.62     17.93 o 
   2   1  11      225.20      222.25      5.48 o 
   3   1  11      321.33      301.26      8.61 o 
   4   1  11      115.93      115.73      7.09 o 
   5   1  11      144.67      146.95      7.40 o 
   6   1  11      286.30      253.69     12.06 o 
   7   1  11        1.04       -7.31      7.31 o 
  -7   2  11       99.91       99.00     10.03 o 
  -6   2  11      122.03      102.91     10.80 o 
  -5   2  11      152.69      137.71      9.31 o 
  -4   2  11     1041.68      997.72     15.30 o 
  -3   2  11        5.41       -0.08      3.07 o 
  -2   2  11      324.01      322.12      6.38 o 
  -1   2  11       81.31      103.15      3.63 o 
   0   2  11      127.79      118.19      4.15 o 
   1   2  11       85.21      100.00      4.27 o 
   2   2  11      314.01      310.53      6.74 o 
   3   2  11        3.92        6.88      3.56 o 
   4   2  11     1038.67      932.11     13.91 o 
   5   2  11      147.59      131.44      8.29 o 
   6   2  11      123.38      125.65     11.99 o 
   7   2  11       98.65       97.12     12.64 o 
  -7   3  11       20.88       38.76     10.76 o 
  -6   3  11      128.45      132.78     10.19 o 
  -5   3  11      145.71      149.20      9.59 o 
  -4   3  11      185.00      188.32      8.90 o 
  -3   3  11       58.85       59.44      5.09 o 
  -2   3  11      369.90      382.10      7.17 o 
  -1   3  11      498.51      479.89      7.96 o 
   0   3  11      974.07      991.53     10.74 o 
   1   3  11      477.03      444.63      9.24 o 
   2   3  11      376.41      380.92      8.35 o 
   3   3  11       57.51       56.73      5.24 o 
   4   3  11      181.56      181.49      8.93 o 
   5   3  11      140.50      148.64     10.05 o 
   6   3  11      130.74       99.56     11.11 o 
   7   3  11       20.56       27.83     10.47 o 
  -7   4  11       57.25       62.15     10.26 o 
  -6   4  11       32.85       32.56      7.04 o 
  -5   4  11      156.41      159.32      8.29 o 
  -4   4  11       21.28       12.23      4.63 o 
  -3   4  11      466.67      471.20      9.77 o 
  -2   4  11      138.77      156.34      5.15 o 
  -1   4  11      341.65      308.74      6.69 o 
   0   4  11     1388.45     1438.50     15.22 o 
   1   4  11      349.58      334.66      7.83 o 
   2   4  11      147.24      173.71      9.34 o 
   3   4  11      445.99      470.91     10.98 o 
   4   4  11       19.09       10.26      6.16 o 
   5   4  11      149.55      149.53      8.87 o 
   6   4  11       33.59       30.17      8.72 o 
   7   4  11       58.00       52.19     12.30 o 
  -7   5  11       19.52       16.12      8.74 o 
  -6   5  11       83.75       82.49      9.55 o 
  -5   5  11      167.04      184.46     17.48 o 
  -4   5  11      129.92      119.53      6.85 o 
  -3   5  11       14.75       20.25      4.00 o 
  -2   5  11      682.67      664.42     10.43 o 
  -1   5  11      457.41      478.71      7.82 o 
   0   5  11       40.55       36.34      3.56 o 
   1   5  11      483.78      501.18      9.65 o 
   2   5  11      690.28      690.27     12.14 o 
   3   5  11       14.33       14.71      4.12 o 
   4   5  11      131.68      124.58      8.73 o 
   5   5  11      160.63      183.46     10.63 o 
   6   5  11       83.90       65.37     10.20 o 
   7   5  11       20.64       17.97     11.06 o 
  -7   6  11       27.29       29.94     13.50 o 
  -6   6  11       22.33       23.52      7.53 o 
  -5   6  11      101.70       94.99      7.97 o 
  -4   6  11      543.68      495.08     12.21 o 
  -3   6  11      173.87      175.18      7.10 o 
  -2   6  11      308.55      295.94      7.65 o 
  -1   6  11      468.19      476.11     10.12 o 
   0   6  11       41.18       40.26      3.75 o 
   1   6  11      466.88      476.33      9.96 o 
   2   6  11      307.49      299.29      8.51 o 
   3   6  11      181.74      175.37      7.62 o 
   4   6  11      543.40      512.36     15.35 o 
   5   6  11      101.77       94.90      9.78 o 
   6   6  11       23.17       10.18      8.72 o 
   7   6  11       27.27       27.07     13.40 o 
  -6   7  11       48.06       44.57      9.23 o 
  -5   7  11       54.19       58.90      8.14 o 
  -4   7  11        7.16        8.28      5.37 o 
  -3   7  11      156.42      167.00      8.34 o 
  -2   7  11      108.12      118.25      6.63 o 
  -1   7  11     1685.69     1660.19     20.33 o 
   0   7  11       12.69       14.75      5.93 o 
   1   7  11     1679.31     1657.79     22.53 o 
   2   7  11      110.49       96.85      5.62 o 
   3   7  11      155.35      141.43      7.70 o 
   4   7  11        7.23        6.40      6.29 o 
   5   7  11       56.84       50.34      8.34 o 
   6   7  11       48.22       60.35     11.84 o 
  -6   8  11       21.21       24.38     10.57 o 
  -5   8  11       57.81       51.31      8.07 o 
  -4   8  11       96.76       88.64      7.61 o 
  -3   8  11      351.53      361.18     11.29 o 
  -2   8  11       24.36       36.93      5.29 o 
  -1   8  11      526.69      520.77     10.11 o 
   0   8  11      848.42      816.13     16.37 o 
   1   8  11      514.72      495.61     11.52 o 
   2   8  11       26.32       24.73      4.89 o 
   3   8  11      345.48      334.63     11.75 o 
   4   8  11       98.74       96.37      9.89 o 
   5   8  11       54.65       43.29      8.94 o 
   6   8  11       20.56        8.86     10.10 o 
  -6   9  11       22.62       24.95      9.66 o 
  -5   9  11      126.17      106.17     11.19 o 
  -4   9  11      138.87      144.49      9.62 o 
  -3   9  11       67.71       64.71      6.79 o 
  -2   9  11      308.29      292.88      9.87 o 
  -1   9  11      787.93      754.91     13.99 o 
   0   9  11      580.50      551.57     12.09 o 
   1   9  11      797.60      774.93     12.98 o 
   2   9  11      306.44      299.30     10.86 o 
   3   9  11       66.85       68.73      7.71 o 
   4   9  11      140.84      135.12     11.25 o 
   5   9  11      123.10      112.79     11.60 o 
   6   9  11       23.19       26.23     14.57 o 
  -5  10  11       35.74       28.84      9.62 o 
  -4  10  11       81.21       91.46     10.27 o 
  -3  10  11        7.63        4.94      6.65 o 
  -2  10  11      227.77      238.58     14.50 o 
  -1  10  11      165.36      161.39      7.91 o 
   0  10  11       92.95       94.46      7.59 o 
   1  10  11      169.25      170.26      8.56 o 
   2  10  11      226.95      233.84     10.51 o 
   3  10  11        8.26        9.47      6.46 o 
   4  10  11       81.66       94.23     13.75 o 
   5  10  11       37.00       25.80     11.15 o 
  -5  11  11       72.60       81.89     10.59 o 
  -4  11  11       55.03       31.40      9.09 o 
  -3  11  11       17.14       13.12      7.08 o 
  -2  11  11      122.11      139.04      9.06 o 
  -1  11  11       37.29       32.86      5.94 o 
   0  11  11       43.16       56.18      7.37 o 
   1  11  11       36.79       36.72      6.96 o 
   2  11  11      120.29      142.14      9.32 o 
   3  11  11       17.64       22.14      7.34 o 
   4  11  11       54.54       55.34     10.23 o 
   5  11  11       74.48       75.49     11.44 o 
  -4  12  11      171.01      198.20     12.84 o 
  -3  12  11       80.92       97.18      9.87 o 
  -2  12  11      448.37      462.42     15.24 o 
  -1  12  11       98.01      121.26      8.65 o 
   0  12  11        0.23        3.68      6.48 o 
   1  12  11       97.22      112.31      9.84 o 
   2  12  11      443.87      416.04     16.09 o 
   3  12  11       81.63       78.85     10.45 o 
   4  12  11      174.26      182.52     14.13 o 
  -3  13  11       16.70       12.06      8.00 o 
  -2  13  11      132.85      136.06     12.84 o 
  -1  13  11       18.48       21.88      7.71 o 
   0  13  11      333.56      338.71     15.31 o 
   1  13  11       18.62       15.85      7.65 o 
   2  13  11      134.04      127.72     11.99 o 
   3  13  11       17.37        9.63      8.98 o 
   4  13  11       52.86       54.95     19.20 o 
  -2  14  11       93.23       97.40     12.17 o 
  -1  14  11       10.98       17.52      8.80 o 
   0  14  11        5.58        3.23      7.91 o 
   1  14  11       11.28       13.64      8.37 o 
   2  14  11       92.33      122.18     12.45 o 
   3  14  11       32.33       56.52     27.74 o 
  -1  15  11      130.81      128.29     32.73 o 
   0  15  11      133.80      151.48     14.08 o 
   1  15  11      129.18      220.88     38.73 o 
   0   0  12     3649.36     3468.79     37.84 o 
   1   0  12      554.75      610.25      8.50 o 
   2   0  12        7.85       22.89      3.43 o 
   3   0  12      376.69      402.29      8.99 o 
   4   0  12       23.72       16.27      4.58 o 
   5   0  12     1293.55     1254.60     19.91 o 
   6   0  12      490.46      544.76     16.70 o 
   7   0  12      176.31      192.03     14.82 o 
  -7   1  12       64.85       60.99      9.71 o 
  -6   1  12      278.00      291.23     13.48 o 
  -5   1  12        7.47        9.50      5.72 o 
  -4   1  12     1521.14     1473.03     20.98 o 
  -3   1  12      166.37      182.36      5.86 o 
  -2   1  12     1423.58     1419.28     14.96 o 
  -1   1  12     1044.34     1057.64     10.76 o 
   0   1  12       30.72       31.64      3.09 o 
   1   1  12     1025.38     1043.19     11.89 o 
   2   1  12     1399.93     1385.10     15.34 o 
   3   1  12      162.17      171.44      6.99 o 
   4   1  12     1522.74     1454.84     20.89 o 
   5   1  12        9.03       11.33      6.11 o 
   6   1  12      279.04      294.75     12.23 o 
   7   1  12       67.86       67.68     10.74 o 
  -7   2  12       28.96       34.55      9.02 o 
  -6   2  12      288.55      266.17     12.93 o 
  -5   2  12      124.32      139.88      9.50 o 
  -4   2  12      209.52      204.24      9.13 o 
  -3   2  12      127.17      139.39      4.72 o 
  -2   2  12      190.67      208.23      5.93 o 
  -1   2  12     1814.39     1906.63     17.14 o 
   0   2  12      430.10      430.77      6.95 o 
   1   2  12     1820.64     1916.14     17.03 o 
   2   2  12      199.63      215.23      6.55 o 
   3   2  12      121.65      133.39      6.31 o 
   4   2  12      201.61      197.97      7.29 o 
   5   2  12      122.94      111.27      8.57 o 
   6   2  12      288.99      274.37     13.84 o 
   7   2  12       28.50       23.81      9.46 o 
  -7   3  12       14.38       -7.76      9.36 o 
  -6   3  12       52.70       44.86      8.16 o 
  -5   3  12      323.03      327.94     11.13 o 
  -4   3  12       41.92       49.40      4.83 o 
  -3   3  12      164.07      170.39      5.93 o 
  -2   3  12      119.30      126.42      6.11 o 
  -1   3  12      284.71      277.45      6.77 o 
   0   3  12      162.49      184.94      5.16 o 
   1   3  12      281.78      266.84      7.27 o 
   2   3  12      110.27      118.81      5.38 o 
   3   3  12      157.64      164.09      7.26 o 
   4   3  12       40.32       34.32      5.47 o 
   5   3  12      329.43      327.96     12.79 o 
   6   3  12       50.88       39.33      8.83 o 
   7   3  12       15.68       12.23      9.41 o 
  -7   4  12       30.87       34.98      9.63 o 
  -6   4  12      215.08      221.07     11.89 o 
  -5   4  12      170.42      188.24     10.18 o 
  -4   4  12      177.35      168.92      6.52 o 
  -3   4  12      141.31      145.56      5.78 o 
  -2   4  12      795.70      777.75     10.73 o 
  -1   4  12      206.05      227.30      6.86 o 
   0   4  12     1231.72     1216.15     13.10 o 
   1   4  12      215.77      240.45      9.97 o 
   2   4  12      777.12      752.49     12.39 o 
   3   4  12      141.31      129.54      7.07 o 
   4   4  12      180.00      171.18      8.43 o 
   5   4  12      169.06      174.00     10.97 o 
   6   4  12      212.09      196.98     15.40 o 
   7   4  12       32.64        9.68     10.49 o 
  -7   5  12       23.80       34.28      9.48 o 
  -6   5  12      107.72      126.53     10.83 o 
  -5   5  12      100.92      110.91      9.93 o 
  -4   5  12      115.75      126.50      6.90 o 
  -3   5  12      316.86      314.86     10.87 o 
  -2   5  12      154.72      169.10      6.07 o 
  -1   5  12      214.69      218.70      6.33 o 
   0   5  12      279.59      283.22      6.75 o 
   1   5  12      223.40      231.24      7.49 o 
   2   5  12      158.98      163.02      6.97 o 
   3   5  12      317.47      318.90      8.88 o 
   4   5  12      113.74      109.28      8.10 o 
   5   5  12      102.93      101.22      8.93 o 
   6   5  12      106.33      116.09     15.26 o 
   7   5  12       24.95       17.59     11.20 o 
  -7   6  12       34.50       29.91     11.93 o 
  -6   6  12        1.63        1.78      7.36 o 
  -5   6  12       23.13       21.99      6.40 o 
  -4   6  12       42.10       42.19      6.18 o 
  -3   6  12       93.10       99.42      6.08 o 
  -2   6  12      242.44      228.73      7.25 o 
  -1   6  12      389.30      378.08      8.27 o 
   0   6  12       63.68       65.02      4.47 o 
   1   6  12      391.12      388.88      9.35 o 
   2   6  12      233.97      248.79      8.09 o 
   3   6  12       93.14       91.00      6.39 o 
   4   6  12       39.82       48.85      6.92 o 
   5   6  12       21.27       21.40      7.39 o 
   6   6  12        1.47       -5.37      8.20 o 
   7   6  12       36.00       38.23     12.57 o 
  -6   7  12       30.86       19.71      8.80 o 
  -5   7  12       79.85       51.09     14.12 o 
  -4   7  12        4.49       -2.86      5.21 o 
  -3   7  12      428.25      397.95     11.95 o 
  -2   7  12     1368.09     1281.07     16.53 o 
  -1   7  12       88.39       95.38      5.31 o 
   0   7  12      534.02      504.32      9.22 o 
   1   7  12       88.98       99.72      6.14 o 
   2   7  12     1363.73     1272.84     17.64 o 
   3   7  12      415.20      409.46     11.16 o 
   4   7  12        4.83        3.41      6.28 o 
   5   7  12       76.94       56.84      9.29 o 
   6   7  12       32.93       44.99     10.41 o 
  -6   8  12       31.60       39.76     14.16 o 
  -5   8  12       54.09       48.79      8.21 o 
  -4   8  12       80.07       94.34      7.91 o 
  -3   8  12      161.85      152.80      8.56 o 
  -2   8  12      382.64      358.85     10.47 o 
  -1   8  12      758.92      749.04     12.00 o 
   0   8  12      256.28      262.95      8.21 o 
   1   8  12      777.09      746.92     13.46 o 
   2   8  12      370.87      352.13     13.21 o 
   3   8  12      165.19      143.44      8.28 o 
   4   8  12       82.18       65.81      8.48 o 
   5   8  12       50.76       37.06      8.86 o 
   6   8  12       30.41       26.85     11.46 o 
  -6   9  12       87.30      116.24     13.42 o 
  -5   9  12        6.93        0.28      8.04 o 
  -4   9  12       43.72       42.11      7.46 o 
  -3   9  12      105.96       98.56      7.70 o 
  -2   9  12      392.82      367.95     10.89 o 
  -1   9  12       26.55       30.88      6.87 o 
   0   9  12      161.89      202.72      8.28 o 
   1   9  12       29.11       27.59      5.33 o 
   2   9  12      400.70      374.42     11.94 o 
   3   9  12      109.68      104.37      8.42 o 
   4   9  12       45.11       31.89      8.17 o 
   5   9  12        6.72        9.53      8.39 o 
   6   9  12       87.73       71.68     17.44 o 
  -5  10  12       14.61        7.44      9.06 o 
  -4  10  12        9.05       10.27      7.87 o 
  -3  10  12      122.72      121.09      9.69 o 
  -2  10  12      274.92      291.06     11.73 o 
  -1  10  12       41.19       39.20      5.79 o 
   0  10  12      193.03      185.32      9.74 o 
   1  10  12       41.12       45.67      6.81 o 
   2  10  12      270.44      271.23     11.30 o 
   3  10  12      126.26      112.25      9.27 o 
   4  10  12        9.35        7.54      7.59 o 
   5  10  12       15.78       18.62      8.87 o 
  -5  11  12       22.25       20.07      9.18 o 
  -4  11  12      357.42      374.52     15.99 o 
  -3  11  12       11.69        4.23      6.99 o 
  -2  11  12      129.63      141.00      8.84 o 
  -1  11  12      173.42      170.20      8.51 o 
   0  11  12       59.31       70.70      7.90 o 
   1  11  12      179.05      189.98     10.24 o 
   2  11  12      132.78      145.88     10.31 o 
   3  11  12       10.69       21.38      8.41 o 
   4  11  12      355.37      361.27     16.62 o 
   5  11  12       22.43       13.63      9.15 o 
  -4  12  12       13.37       21.08      8.72 o 
  -3  12  12       75.21       90.00      9.71 o 
  -2  12  12       48.04       45.62      7.31 o 
  -1  12  12       42.44       38.35      7.43 o 
   0  12  12       27.35       16.35      8.40 o 
   1  12  12       40.73       28.98      7.82 o 
   2  12  12       46.25       52.43      8.62 o 
   3  12  12       75.36       63.18     10.55 o 
   4  12  12       14.22       14.01      9.10 o 
  -3  13  12       25.58       29.35      8.80 o 
  -2  13  12       10.36        0.54      8.69 o 
  -1  13  12      128.96      141.30     12.74 o 
   0  13  12      133.80      152.98     12.90 o 
   1  13  12      129.10      127.34     10.86 o 
   2  13  12        9.96        7.91      8.31 o 
   3  13  12       25.52       25.19      9.66 o 
  -2  14  12      191.37      180.00     15.03 o 
  -1  14  12       34.98       55.64     10.99 o 
   0  14  12       55.88       58.90      9.99 o 
   1  14  12       35.54       34.17     12.98 o 
   2  14  12      191.25      222.78     15.86 o 
   1   0  13     3050.93     2978.52     25.04 o 
   2   0  13      105.25      128.31      5.27 o 
   3   0  13      913.81      925.37     13.74 o 
   4   0  13       55.34       61.64      8.47 o 
   5   0  13      202.52      216.17     10.20 o 
   6   0  13       64.53       71.59      9.12 o 
   7   0  13        0.03        5.52      8.28 o 
  -7   1  13       26.35       26.39      8.94 o 
  -6   1  13      234.74      233.21     12.55 o 
  -5   1  13      357.36      358.98     16.44 o 
  -4   1  13       18.59       24.25      5.87 o 
  -3   1  13     1558.39     1558.77     20.40 o 
  -2   1  13      203.73      220.99      5.88 o 
  -1   1  13     2012.66     2039.30     17.90 o 
   0   1  13      158.32      183.00      5.36 o 
   1   1  13     2026.01     2033.68     20.50 o 
   2   1  13      199.09      202.03      6.22 o 
   3   1  13     1537.57     1530.50     18.56 o 
   4   1  13       19.03       18.31      5.15 o 
   5   1  13      353.27      341.14     15.49 o 
   6   1  13      233.09      202.99     11.71 o 
   7   1  13       27.58       11.89      9.09 o 
  -7   2  13       51.13       47.33     11.52 o 
  -6   2  13       61.13       49.63      9.00 o 
  -5   2  13      359.43      348.96     13.09 o 
  -4   2  13       86.91       82.55      6.00 o 
  -3   2  13      214.03      213.25      5.51 o 
  -2   2  13      432.39      444.87      7.33 o 
  -1   2  13      279.54      300.70      6.18 o 
   0   2  13       75.43       70.93      4.76 o 
   1   2  13      286.85      282.86      6.17 o 
   2   2  13      436.11      445.29      8.88 o 
   3   2  13      212.39      202.75      7.33 o 
   4   2  13       85.61       83.37      7.26 o 
   5   2  13      361.62      364.86     12.41 o 
   6   2  13       63.67       65.78      9.28 o 
   7   2  13       52.46       64.87     11.79 o 
  -7   3  13       19.84       21.28      9.50 o 
  -6   3  13       40.69       45.47      7.66 o 
  -5   3  13      213.72      193.93      9.18 o 
  -4   3  13      248.08      234.65      7.72 o 
  -3   3  13       92.42      103.53      5.02 o 
  -2   3  13      247.80      249.99      7.06 o 
  -1   3  13      355.40      382.99      7.02 o 
   0   3  13       24.92       28.18      3.50 o 
   1   3  13      344.89      374.11      8.50 o 
   2   3  13      259.73      255.01      7.87 o 
   3   3  13       93.49      102.06      6.34 o 
   4   3  13      242.94      245.14      9.21 o 
   5   3  13      207.39      192.89     10.55 o 
   6   3  13       39.70       31.69     10.62 o 
   7   3  13       19.35       10.98      8.95 o 
  -7   4  13       29.74       20.69      9.32 o 
  -6   4  13      142.60      157.35     11.60 o 
  -5   4  13      303.31      287.27     11.20 o 
  -4   4  13       45.16       49.11      4.77 o 
  -3   4  13       30.68       37.31      3.87 o 
  -2   4  13       35.97       45.43      3.85 o 
  -1   4  13      935.32      935.47     11.65 o 
   0   4  13        1.35        4.25      2.76 o 
   1   4  13      915.27      920.24     13.19 o 
   2   4  13       36.51       40.38      4.49 o 
   3   4  13       31.08       38.24      5.38 o 
   4   4  13       46.83       57.57      7.95 o 
   5   4  13      306.05      306.23     12.85 o 
   6   4  13      142.07      132.75     11.69 o 
   7   4  13       28.25       34.66     13.98 o 
  -7   5  13       18.33       25.20     10.46 o 
  -6   5  13       31.26       17.93      8.70 o 
  -5   5  13       91.63       91.30      7.97 o 
  -4   5  13      193.17      205.63      8.12 o 
  -3   5  13      222.71      220.84      7.98 o 
  -2   5  13      666.30      664.48     10.96 o 
  -1   5  13      881.24      895.82     12.09 o 
   0   5  13       68.13       86.78      4.32 o 
   1   5  13      889.44      869.93     13.24 o 
   2   5  13      660.05      658.34     12.33 o 
   3   5  13      223.72      216.34      7.69 o 
   4   5  13      200.17      212.21     10.19 o 
   5   5  13       93.24       97.50     10.97 o 
   6   5  13       30.48       27.55      9.71 o 
   7   5  13       19.02       20.03     10.49 o 
  -6   6  13       86.71      102.29     10.23 o 
  -5   6  13       76.94       63.69      7.56 o 
  -4   6  13        4.36        6.95      6.93 o 
  -3   6  13       91.90       84.63      8.60 o 
  -2   6  13      108.15      101.82      9.05 o 
  -1   6  13       31.04       30.62      4.27 o 
   0   6  13     1954.67     1768.55     20.84 o 
   1   6  13       31.31       28.38      4.62 o 
   2   6  13      111.85      108.56      7.20 o 
   3   6  13       92.37       80.00      6.26 o 
   4   6  13        3.54        0.36      6.00 o 
   5   6  13       76.23       81.51      8.50 o 
   6   6  13       88.35       84.89     13.04 o 
   7   6  13       16.77      -14.74     14.74 o 
  -6   7  13       62.20       74.61     10.50 o 
  -5   7  13       12.05        7.34      7.62 o 
  -4   7  13      502.31      499.70     14.72 o 
  -3   7  13        6.45       -0.33      5.06 o 
  -2   7  13     1419.09     1388.30     17.77 o 
  -1   7  13      466.46      458.48      9.92 o 
   0   7  13       10.72       15.64      3.99 o 
   1   7  13      466.14      433.70     11.13 o 
   2   7  13     1415.93     1356.76     18.50 o 
   3   7  13        6.88        8.73      5.35 o 
   4   7  13      493.52      489.84     14.80 o 
   5   7  13       12.66       15.58      7.14 o 
   6   7  13       61.38       56.37     10.37 o 
  -6   8  13      127.11      135.72     14.04 o 
  -5   8  13       23.50       40.55      8.20 o 
  -4   8  13      120.47      133.09      8.82 o 
  -3   8  13      270.03      268.75     10.78 o 
  -2   8  13      114.19      127.32      7.41 o 
  -1   8  13      352.75      369.13      9.58 o 
   0   8  13     1646.27     1546.76     19.13 o 
   1   8  13      360.88      365.40     10.66 o 
   2   8  13      109.47      115.69      7.11 o 
   3   8  13      268.32      241.49     10.07 o 
   4   8  13      116.99      114.81      9.46 o 
   5   8  13       22.79        8.82      7.27 o 
   6   8  13      129.47      131.22     13.32 o 
  -6   9  13       12.45       -2.03     10.29 o 
  -5   9  13       17.31       18.85      8.98 o 
  -4   9  13      140.31      146.07     12.67 o 
  -3   9  13      238.63      225.82     10.27 o 
  -2   9  13      368.92      359.01     11.08 o 
  -1   9  13       96.71       91.46      7.74 o 
   0   9  13        0.16        2.08      4.72 o 
   1   9  13       98.78       91.87      7.15 o 
   2   9  13      357.55      332.76     11.18 o 
   3   9  13      238.09      215.06     11.89 o 
   4   9  13      139.24      138.75     11.11 o 
   5   9  13       18.37       13.01      8.17 o 
   6   9  13       12.53        7.71     10.78 o 
  -5  10  13        8.22       -5.10      8.53 o 
  -4  10  13       33.73       28.76     10.26 o 
  -3  10  13        9.33        7.32      5.76 o 
  -2  10  13       49.60       54.33      7.17 o 
  -1  10  13      487.65      473.29     12.91 o 
   0  10  13        1.58        5.67      5.94 o 
   1  10  13      481.27      466.64     13.88 o 
   2  10  13       48.64       53.30      6.81 o 
   3  10  13        9.59       -2.21      7.14 o 
   4  10  13       32.59       11.83      8.10 o 
   5  10  13        7.17       10.63      8.36 o 
  -5  11  13      107.75      136.93     12.30 o 
  -4  11  13        1.38       -5.85      7.51 o 
  -3  11  13      310.91      348.60     13.40 o 
  -2  11  13       23.80       30.19      6.78 o 
  -1  11  13      113.17      116.96      9.18 o 
   0  11  13      130.59      133.83      9.59 o 
   1  11  13      116.21      111.92      8.81 o 
   2  11  13       22.13       21.36      9.77 o 
   3  11  13      316.09      349.56     15.92 o 
   4  11  13        1.15        5.50      8.22 o 
   5  11  13      109.35      128.82     12.44 o 
  -4  12  13       16.20       26.73      9.10 o 
  -3  12  13       88.70      101.59     10.08 o 
  -2  12  13       89.38       63.22      8.42 o 
  -1  12  13       44.70       54.96      8.36 o 
   0  12  13        0.49       -2.27      7.00 o 
   1  12  13       46.77       53.52      8.72 o 
   2  12  13       89.96       87.75      9.76 o 
   3  12  13       88.11      100.93     11.07 o 
   4  12  13       15.88       10.78     10.91 o 
  -3  13  13      117.65      156.40     16.03 o 
  -2  13  13       18.18       37.16     10.37 o 
  -1  13  13       37.33       40.77      8.59 o 
   0  13  13       49.39       58.69      9.64 o 
   1  13  13       37.59       49.25      9.20 o 
   2  13  13       18.27       25.10      9.15 o 
   3  13  13      116.66      141.49     13.49 o 
  -2  14  13        2.56       11.89      9.91 o 
  -1  14  13      254.59      290.09     17.50 o 
   0  14  13      122.33      129.47     11.84 o 
   1  14  13      254.26      289.58     15.33 o 
   2  14  13        2.84        4.58     10.02 o 
   0   0  14      742.77      755.52     13.74 o 
   1   0  14       19.46       28.44      3.23 o 
   2   0  14      151.81      136.41      5.21 o 
   3   0  14     1727.41     1710.62     18.09 o 
   4   0  14      496.17      497.37     11.53 o 
   5   0  14        2.55       -1.68      6.04 o 
   6   0  14        4.96        4.20      9.05 o 
   7   0  14       26.07       32.25      9.89 o 
  -7   1  14       51.10       54.33     10.77 o 
  -6   1  14        0.94        1.40      7.32 o 
  -5   1  14      584.87      592.47     15.79 o 
  -4   1  14      239.96      233.98      8.78 o 
  -3   1  14       45.85       41.47      4.17 o 
  -2   1  14      151.41      156.17      5.40 o 
  -1   1  14     2039.87     2029.82     18.15 o 
   0   1  14      304.31      338.04      9.72 o 
   1   1  14     2048.82     2018.27     20.74 o 
   2   1  14      143.81      145.97      5.59 o 
   3   1  14       47.59       42.03      4.31 o 
   4   1  14      236.84      234.74      9.12 o 
   5   1  14      582.27      593.19     15.45 o 
   6   1  14        0.86       -0.58      7.93 o 
   7   1  14       52.34       65.22     11.29 o 
  -7   2  14       85.81      109.44     13.45 o 
  -6   2  14       53.19       32.83      8.06 o 
  -5   2  14       59.75       58.71      7.49 o 
  -4   2  14      380.49      385.52     10.30 o 
  -3   2  14      142.87      154.56      7.66 o 
  -2   2  14      192.16      204.85      8.07 o 
  -1   2  14      177.38      197.78      6.59 o 
   0   2  14     3248.41     3130.94     27.24 o 
   1   2  14      169.60      202.85      6.02 o 
   2   2  14      198.62      199.86      7.44 o 
   3   2  14      151.99      172.64      6.99 o 
   4   2  14      372.70      361.11     11.18 o 
   5   2  14       56.38       69.31      8.49 o 
   6   2  14       55.90       58.99      9.06 o 
   7   2  14       85.42       77.25     11.60 o 
  -7   3  14        4.90       -4.96      8.52 o 
  -6   3  14       49.03       62.32      9.04 o 
  -5   3  14      251.06      264.29     10.33 o 
  -4   3  14       94.71       90.16      5.83 o 
  -3   3  14      169.57      164.94      5.45 o 
  -2   3  14      143.09      140.59      5.95 o 
  -1   3  14      141.33      148.98      5.47 o 
   0   3  14      784.00      771.73     10.97 o 
   1   3  14      150.44      157.55      5.50 o 
   2   3  14      134.92      148.23      6.32 o 
   3   3  14      162.16      149.20      8.17 o 
   4   3  14       95.79       92.83      7.71 o 
   5   3  14      250.97      243.82     11.56 o 
   6   3  14       50.48       42.07      8.66 o 
   7   3  14        5.36        5.45      9.67 o 
  -7   4  14       88.66      113.67     11.79 o 
  -6   4  14        6.05        4.44      7.07 o 
  -5   4  14       97.28      111.41      8.26 o 
  -4   4  14      259.37      239.46      8.39 o 
  -3   4  14      141.97      144.78      7.03 o 
  -2   4  14      554.00      556.12     10.04 o 
  -1   4  14      476.53      491.81      8.53 o 
   0   4  14      227.81      274.31      8.32 o 
   1   4  14      477.76      467.14      9.63 o 
   2   4  14      569.43      584.56     12.42 o 
   3   4  14      137.50      126.85      7.27 o 
   4   4  14      268.50      247.02      9.89 o 
   5   4  14       94.84       86.42      8.64 o 
   6   4  14        5.55       -4.78      7.73 o 
   7   4  14       90.04       92.62     12.83 o 
  -7   5  14       24.46       32.51     10.50 o 
  -6   5  14      165.40      175.31     13.23 o 
  -5   5  14      119.86      141.67      9.46 o 
  -4   5  14      350.33      338.52     12.89 o 
  -3   5  14      156.97      137.40      6.88 o 
  -2   5  14       25.97       23.86      3.93 o 
  -1   5  14      179.35      182.64      7.05 o 
   0   5  14     1137.59     1053.27     14.09 o 
   1   5  14      174.39      163.96      7.28 o 
   2   5  14       28.39       21.74      4.74 o 
   3   5  14      157.38      157.80      7.14 o 
   4   5  14      351.30      341.60     12.21 o 
   5   5  14      118.58      118.07     10.16 o 
   6   5  14      166.26      168.47     14.24 o 
   7   5  14       25.01       33.45     10.89 o 
  -6   6  14       10.62        7.15      8.56 o 
  -5   6  14       34.59       35.09      7.32 o 
  -4   6  14      418.60      416.87     13.69 o 
  -3   6  14      214.10      197.16     10.39 o 
  -2   6  14      204.24      215.34      7.92 o 
  -1   6  14      365.00      353.51      8.01 o 
   0   6  14      386.37      409.89      9.04 o 
   1   6  14      367.13      343.60     10.17 o 
   2   6  14      205.39      208.95      8.60 o 
   3   6  14      216.03      196.96      9.85 o 
   4   6  14      408.02      395.56     13.18 o 
   5   6  14       35.15       36.41      8.35 o 
   6   6  14       10.48        9.86     12.26 o 
  -6   7  14       92.86       95.01     11.00 o 
  -5   7  14      201.24      173.33     11.90 o 
  -4   7  14       18.30       19.95      6.35 o 
  -3   7  14      273.07      264.44     11.20 o 
  -2   7  14      148.20      151.81      7.02 o 
  -1   7  14      237.40      220.36      7.56 o 
   0   7  14      836.24      799.09     13.49 o 
   1   7  14      244.41      234.18      9.17 o 
   2   7  14      146.98      151.78      8.61 o 
   3   7  14      284.10      263.34     11.43 o 
   4   7  14       17.19       12.18      6.55 o 
   5   7  14      199.79      174.81     11.12 o 
   6   7  14       95.36      101.52     11.50 o 
  -6   8  14       41.85       34.23     11.67 o 
  -5   8  14      182.28      201.84     12.81 o 
  -4   8  14      188.06      199.80     10.83 o 
  -3   8  14        2.32        1.01      5.55 o 
  -2   8  14      320.21      313.23     10.66 o 
  -1   8  14      425.72      401.40     10.10 o 
   0   8  14      777.72      730.10     15.71 o 
   1   8  14      430.87      394.44     11.61 o 
   2   8  14      312.78      292.59     10.17 o 
   3   8  14        1.96        4.19      6.36 o 
   4   8  14      185.16      176.45     10.80 o 
   5   8  14      180.15      157.48     11.05 o 
   6   8  14       43.00       31.30     10.44 o 
  -5   9  14       95.06      101.77     12.41 o 
  -4   9  14       43.52       42.98      9.69 o 
  -3   9  14      136.33      140.80      8.92 o 
  -2   9  14       39.09       26.66      5.73 o 
  -1   9  14      269.75      272.60     11.24 o 
   0   9  14       38.71       43.57      5.93 o 
   1   9  14      264.55      260.01     10.31 o 
   2   9  14       39.41       31.54      6.21 o 
   3   9  14      133.69      120.23     10.17 o 
   4   9  14       40.91       34.67      9.33 o 
   5   9  14       93.32      115.68     11.32 o 
  -5  10  14      147.31      154.86     14.09 o 
  -4  10  14       49.77       42.24      8.22 o 
  -3  10  14       11.55        9.47      6.06 o 
  -2  10  14       34.05       18.59      6.42 o 
  -1  10  14       30.70       26.88      7.67 o 
   0  10  14        1.85        3.30      5.64 o 
   1  10  14       30.04       33.58      6.36 o 
   2  10  14       34.14       21.09      8.30 o 
   3  10  14       11.80       14.33      7.64 o 
   4  10  14       47.55       49.30      9.25 o 
   5  10  14      148.04      140.00     13.47 o 
  -4  11  14       11.07        2.07      8.21 o 
  -3  11  14        7.17       -3.27      6.08 o 
  -2  11  14       11.87       17.72      7.01 o 
  -1  11  14      307.57      303.24     14.03 o 
   0  11  14      205.61      210.82     12.21 o 
   1  11  14      305.16      317.08     13.16 o 
   2  11  14       11.50        9.14      7.07 o 
   3  11  14        7.58       -3.51      8.21 o 
   4  11  14       10.13       23.69      8.99 o 
  -4  12  14        6.21       -7.85      7.85 o 
  -3  12  14      241.47      256.27     14.79 o 
  -2  12  14       47.69       42.15      7.94 o 
  -1  12  14       50.50       57.74      8.33 o 
   0  12  14       63.34       49.21      8.82 o 
   1  12  14       52.51       50.79      8.23 o 
   2  12  14       47.87       49.58      8.07 o 
   3  12  14      242.70      262.61     14.80 o 
   4  12  14        6.33       -3.76      8.32 o 
  -3  13  14       23.74       22.84      9.31 o 
  -2  13  14       42.11       13.96      9.68 o 
  -1  13  14       69.65       87.54     12.84 o 
   0  13  14        6.66        5.27      8.00 o 
   1  13  14       68.72       79.39     12.52 o 
   2  13  14       39.27       24.82      8.72 o 
   3  13  14       23.77       31.48      9.76 o 
  -1  14  14        9.89        7.00      9.77 o 
   0  14  14       40.06       28.43      9.45 o 
   1  14  14        9.76       -2.74      9.02 o 
   1   0  15      101.29      105.86      4.88 o 
   2   0  15      225.88      242.58      6.54 o 
   3   0  15      214.06      214.63      7.20 o 
   4   0  15      126.88      128.93      7.21 o 
   5   0  15       20.67       29.81      7.83 o 
   6   0  15       14.87       26.33      8.99 o 
   7   0  15       24.91       42.42     12.61 o 
  -7   1  15        5.12        1.67     11.15 o 
  -6   1  15      162.83      169.06     12.30 o 
  -5   1  15       67.85       70.42      8.81 o 
  -4   1  15      176.33      179.10      7.97 o 
  -3   1  15       93.00       93.20      5.04 o 
  -2   1  15       78.08       64.76      4.49 o 
  -1   1  15      598.31      605.73      8.68 o 
   0   1  15     4789.40     4526.23     36.03 o 
   1   1  15      602.42      595.06     12.19 o 
   2   1  15       81.80       63.85      4.51 o 
   3   1  15       93.61       99.04      5.66 o 
   4   1  15      182.34      197.22      9.74 o 
   5   1  15       66.62       67.33      7.89 o 
   6   1  15      156.26      148.76     12.17 o 
   7   1  15        5.22       11.67     10.29 o 
  -7   2  15       42.10       67.96     11.91 o 
  -6   2  15       63.13       71.65      9.48 o 
  -5   2  15      168.54      174.45     12.49 o 
  -4   2  15      198.80      199.92     10.50 o 
  -3   2  15      405.40      430.02      7.92 o 
  -2   2  15      179.64      176.23      5.50 o 
  -1   2  15     1629.20     1612.14     16.63 o 
   0   2  15      264.37      295.88      8.49 o 
   1   2  15     1624.08     1614.71     19.11 o 
   2   2  15      180.97      176.23      6.28 o 
   3   2  15      405.27      391.35      9.46 o 
   4   2  15      200.73      188.48      8.80 o 
   5   2  15      168.45      156.99      9.98 o 
   6   2  15       62.74       73.99      9.08 o 
   7   2  15       42.52       52.52     10.99 o 
  -7   3  15       85.84      120.85     15.03 o 
  -6   3  15      131.06      128.82     10.56 o 
  -5   3  15       92.84      103.85      8.31 o 
  -4   3  15      208.92      209.07      7.49 o 
  -3   3  15       41.78       47.90      4.04 o 
  -2   3  15       72.34       82.19      4.21 o 
  -1   3  15       71.99       61.88      4.33 o 
   0   3  15        0.17        2.30      3.20 o 
   1   3  15       77.70       60.05      4.65 o 
   2   3  15       73.69       76.88      5.47 o 
   3   3  15       42.17       43.94      5.82 o 
   4   3  15      204.34      190.50      9.73 o 
   5   3  15       93.50       93.61      8.35 o 
   6   3  15      129.32      133.91     11.13 o 
   7   3  15       84.02      112.76     12.99 o 
  -7   4  15        2.65        4.39      9.97 o 
  -6   4  15       27.48       12.50      7.77 o 
  -5   4  15      265.02      254.97     12.02 o 
  -4   4  15      498.55      490.27     13.40 o 
  -3   4  15      705.66      675.47     13.15 o 
  -2   4  15       80.35       84.68      5.24 o 
  -1   4  15      164.12      178.98      8.15 o 
   0   4  15        0.18       -1.76      3.70 o 
   1   4  15      165.65      170.84      6.67 o 
   2   4  15       85.54       79.11      5.89 o 
   3   4  15      709.72      679.76     15.28 o 
   4   4  15      490.43      472.27     12.44 o 
   5   4  15      265.49      244.80     11.99 o 
   6   4  15       27.34       25.91      9.11 o 
   7   4  15        2.84      -10.65     10.65 o 
  -6   5  15       60.79       66.81     10.62 o 
  -5   5  15      169.66      193.57     13.48 o 
  -4   5  15       33.21       35.07      7.11 o 
  -3   5  15      218.26      212.98      8.43 o 
  -2   5  15      170.05      182.10      6.84 o 
  -1   5  15      965.95      960.12     16.00 o 
   0   5  15      504.59      495.49      9.51 o 
   1   5  15      985.24      928.66     15.07 o 
   2   5  15      168.38      177.54      8.10 o 
   3   5  15      217.93      210.30      9.27 o 
   4   5  15       34.19       39.91      6.47 o 
   5   5  15      165.86      173.22     11.43 o 
   6   5  15       59.12       53.10     10.80 o 
  -6   6  15       22.21       22.40      9.13 o 
  -5   6  15       47.25       52.29      8.44 o 
  -4   6  15        0.39       -1.99      6.35 o 
  -3   6  15      717.16      707.18     18.01 o 
  -2   6  15      384.57      386.03     13.06 o 
  -1   6  15       91.67      100.85      5.26 o 
   0   6  15      127.80      145.82      5.98 o 
   1   6  15       96.03      105.66      7.85 o 
   2   6  15      382.16      361.28     11.03 o 
   3   6  15      707.33      699.39     20.20 o 
   4   6  15        0.42        2.46      6.60 o 
   5   6  15       45.56       49.52      8.92 o 
   6   6  15       22.47       14.49      9.70 o 
  -6   7  15        3.15       -0.58      8.44 o 
  -5   7  15      182.74      185.28     12.60 o 
  -4   7  15      138.94      134.83      9.47 o 
  -3   7  15       49.03       52.14      9.40 o 
  -2   7  15      215.86      215.44      8.69 o 
  -1   7  15      305.84      295.00      8.72 o 
   0   7  15     1514.62     1416.91     27.64 o 
   1   7  15      291.89      267.98      9.99 o 
   2   7  15      216.62      211.22      8.57 o 
   3   7  15       48.72       41.06      7.17 o 
   4   7  15      139.66      147.16     11.32 o 
   5   7  15      184.34      175.28     12.43 o 
   6   7  15        3.21       13.46      8.84 o 
  -6   8  15        7.57        9.51     10.37 o 
  -5   8  15      240.98      246.84     14.01 o 
  -4   8  15       63.37       74.96      8.41 o 
  -3   8  15      960.78      929.78     18.80 o 
  -2   8  15      235.99      209.94      9.69 o 
  -1   8  15      257.74      255.00      9.91 o 
   0   8  15        0.05        2.53      5.10 o 
   1   8  15      261.27      272.95     11.77 o 
   2   8  15      231.03      224.70      9.16 o 
   3   8  15      960.57      884.95     18.93 o 
   4   8  15       65.47       71.94      8.52 o 
   5   8  15      240.16      256.97     14.64 o 
   6   8  15        7.84       12.95      9.28 o 
  -5   9  15       20.46       24.51      9.97 o 
  -4   9  15       30.28       14.34      7.94 o 
  -3   9  15       35.85       33.96      7.01 o 
  -2   9  15      259.78      277.74     10.31 o 
  -1   9  15       10.71       20.49      7.89 o 
   0   9  15        0.41        2.31      5.30 o 
   1   9  15       11.02       13.51      5.77 o 
   2   9  15      256.71      248.87     10.83 o 
   3   9  15       35.74       33.98      7.75 o 
   4   9  15       31.08       30.13      8.17 o 
   5   9  15       22.73       16.02      9.53 o 
  -5  10  15       49.13       51.82     11.26 o 
  -4  10  15       25.06       17.40      8.18 o 
  -3  10  15      183.55      166.56      9.85 o 
  -2  10  15       85.17       94.00      8.23 o 
  -1  10  15       82.74       88.54      9.80 o 
   0  10  15      118.80      124.71      9.23 o 
   1  10  15       80.56       72.25      7.54 o 
   2  10  15       87.45       96.29      8.75 o 
   3  10  15      176.66      171.44     11.92 o 
   4  10  15       23.16       27.43      8.84 o 
   5  10  15       48.11       49.09     10.13 o 
  -4  11  15        4.94       -8.24      8.24 o 
  -3  11  15       69.47       65.05      7.96 o 
  -2  11  15       80.37       98.07      9.51 o 
  -1  11  15       24.08       28.51      8.01 o 
   0  11  15       68.87       78.23      9.20 o 
   1  11  15       25.15       36.88      7.15 o 
   2  11  15       80.00       88.38      9.11 o 
   3  11  15       69.10       70.55     10.67 o 
   4  11  15        4.53       -1.58      8.31 o 
  -3  12  15       10.77       13.61      8.67 o 
  -2  12  15      150.32      151.24     10.80 o 
  -1  12  15        8.51       10.53      7.59 o 
   0  12  15       19.69        9.42      7.49 o 
   1  12  15        8.87       15.44      8.16 o 
   2  12  15      150.92      151.30     11.06 o 
   3  12  15       11.21       13.52      9.06 o 
   4  12  15       74.08      101.35     29.59 o 
  -2  13  15       11.60       35.66     10.58 o 
  -1  13  15       12.08        2.13      8.67 o 
   0  13  15        0.93       12.92      8.52 o 
   1  13  15       12.09        2.17      8.02 o 
   2  13  15       10.47        3.20      9.02 o 
   3  13  15        0.59       24.46     24.33 o 
  -1  14  15       46.49       34.07     11.83 o 
   0  14  15        7.52        1.27      8.72 o 
   1  14  15       46.63       46.22     11.96 o 
   0   0  16     1249.98     1113.45     19.11 o 
   1   0  16      403.29      381.58      7.51 o 
   2   0  16       99.97       77.98      4.79 o 
   3   0  16       91.35      104.13      5.85 o 
   4   0  16       54.08       75.79      6.91 o 
   5   0  16       10.50       -5.00      7.03 o 
   6   0  16      470.57      484.23     21.96 o 
   7   0  16        5.29        8.75     11.74 o 
  -7   1  16        2.87       -2.47     12.36 o 
  -6   1  16       41.91       32.84     10.45 o 
  -5   1  16      419.58      426.29     22.69 o 
  -4   1  16       14.28       19.33      5.47 o 
  -3   1  16      326.55      319.81      8.14 o 
  -2   1  16      176.58      189.17      6.00 o 
  -1   1  16     1078.89     1054.54     12.90 o 
   0   1  16      420.44      501.84      8.87 o 
   1   1  16     1071.74     1060.32     13.54 o 
   2   1  16      187.15      196.25      6.67 o 
   3   1  16      326.28      327.66      8.57 o 
   4   1  16       15.57       12.70      5.27 o 
   5   1  16      415.00      409.04     14.42 o 
   6   1  16       40.93       44.40      9.56 o 
   7   1  16        2.46       -7.55     11.67 o 
  -7   2  16        9.16        1.04     10.03 o 
  -6   2  16        2.08        1.84      7.90 o 
  -5   2  16       37.51       21.53      7.41 o 
  -4   2  16      143.55      145.43      7.16 o 
  -3   2  16      599.69      582.95     12.24 o 
  -2   2  16      332.38      334.50      7.26 o 
  -1   2  16      135.60      163.36      5.80 o 
   0   2  16     1643.21     1599.08     16.55 o 
   1   2  16      131.63      132.57      5.98 o 
   2   2  16      328.67      327.53      8.10 o 
   3   2  16      595.17      568.99     11.36 o 
   4   2  16      146.34      138.79      8.06 o 
   5   2  16       40.68       43.53      7.56 o 
   6   2  16        2.73        3.85      8.13 o 
   7   2  16        9.32       16.25     10.78 o 
  -7   3  16       45.90       35.44     11.09 o 
  -6   3  16      129.63      143.51     12.60 o 
  -5   3  16       77.10       84.17      8.19 o 
  -4   3  16       46.85       60.28      7.31 o 
  -3   3  16      856.00      836.57     13.67 o 
  -2   3  16       26.59       33.61      4.97 o 
  -1   3  16      184.44      189.95      7.56 o 
   0   3  16        2.88        6.44      3.40 o 
   1   3  16      180.30      170.74      6.92 o 
   2   3  16       23.44       28.76      3.86 o 
   3   3  16      849.51      795.28     15.20 o 
   4   3  16       43.53       52.26      6.88 o 
   5   3  16       74.26       62.99      8.56 o 
   6   3  16      125.06      118.15     10.29 o 
   7   3  16       43.31       53.05     11.51 o 
  -6   4  16       44.90       55.90      9.01 o 
  -5   4  16      125.35      126.90      9.09 o 
  -4   4  16      316.29      326.59     10.82 o 
  -3   4  16       35.72       47.63      5.74 o 
  -2   4  16      136.68      139.89      6.97 o 
  -1   4  16      392.56      363.49      7.74 o 
   0   4  16       12.68        8.06      4.01 o 
   1   4  16      399.53      397.14      9.47 o 
   2   4  16      128.82      136.34      6.96 o 
   3   4  16       38.93       33.04      6.28 o 
   4   4  16      309.52      314.59     12.35 o 
   5   4  16      125.74      116.93      9.48 o 
   6   4  16       43.52       54.42      9.40 o 
  -6   5  16      172.93      178.34     14.36 o 
  -5   5  16      103.07      106.63      9.69 o 
  -4   5  16       27.20       35.84      7.19 o 
  -3   5  16      165.69      162.06      8.34 o 
  -2   5  16       43.48       32.98      4.60 o 
  -1   5  16      728.78      701.10     11.34 o 
   0   5  16      132.59      131.54      6.15 o 
   1   5  16      724.62      697.97     12.69 o 
   2   5  16       40.63       36.32      5.85 o 
   3   5  16      156.88      162.13      8.57 o 
   4   5  16       26.71       19.08      6.26 o 
   5   5  16      105.20      114.30     10.16 o 
   6   5  16      175.49      165.24     14.22 o 
  -6   6  16        4.60       17.59      8.98 o 
  -5   6  16       92.24      113.53      9.85 o 
  -4   6  16       68.64       50.98      7.57 o 
  -3   6  16        9.86       15.17      6.38 o 
  -2   6  16      575.36      550.68     12.44 o 
  -1   6  16     1371.29     1306.35     15.89 o 
   0   6  16      842.20      824.24     14.25 o 
   1   6  16     1367.87     1280.09     18.88 o 
   2   6  16      594.60      531.93     12.97 o 
   3   6  16        9.71        5.62      6.02 o 
   4   6  16       75.11       71.74      7.94 o 
   5   6  16       95.73       82.50      9.94 o 
   6   6  16        4.68       12.69      9.43 o 
  -6   7  16      138.21      141.09     12.93 o 
  -5   7  16       71.74       84.69     10.19 o 
  -4   7  16       50.08       45.30      7.61 o 
  -3   7  16      216.35      207.57     10.51 o 
  -2   7  16       87.04      110.73      7.85 o 
  -1   7  16      124.24      143.34      6.76 o 
   0   7  16      307.16      300.50     10.66 o 
   1   7  16      120.33      128.07      8.23 o 
   2   7  16       91.17       99.08      7.39 o 
   3   7  16      213.08      209.23     12.05 o 
   4   7  16       51.06       40.61      7.64 o 
   5   7  16       71.73       59.19      9.58 o 
   6   7  16      136.43      150.16     14.44 o 
  -5   8  16      163.31      168.82     12.63 o 
  -4   8  16      216.91      230.08     13.87 o 
  -3   8  16       27.90       23.87      6.51 o 
  -2   8  16      431.84      411.59     13.38 o 
  -1   8  16       12.38        6.66      4.62 o 
   0   8  16       35.15       22.74      5.60 o 
   1   8  16       13.71        7.78      5.16 o 
   2   8  16      432.33      408.57     11.75 o 
   3   8  16       26.27       14.63      6.97 o 
   4   8  16      219.57      220.06     12.14 o 
   5   8  16      165.07      175.07     13.07 o 
  -5   9  16       39.26       39.96     10.97 o 
  -4   9  16        2.82       -1.25      7.48 o 
  -3   9  16      225.96      229.12     11.47 o 
  -2   9  16        2.95        1.91      6.64 o 
  -1   9  16      286.64      306.59     15.85 o 
   0   9  16      189.91      190.82     10.01 o 
   1   9  16      288.30      296.75     10.57 o 
   2   9  16        2.58        5.68      5.97 o 
   3   9  16      223.62      220.89     12.01 o 
   4   9  16        2.99        4.23      7.36 o 
   5   9  16       40.96       31.58     10.24 o 
  -5  10  16       85.24       76.50     16.94 o 
  -4  10  16       73.96       82.61     10.31 o 
  -3  10  16      138.68      139.98     10.98 o 
  -2  10  16      248.63      223.22     14.69 o 
  -1  10  16       18.83       22.65      8.63 o 
   0  10  16      188.38      198.13     14.65 o 
   1  10  16       17.16        8.12      5.60 o 
   2  10  16      249.07      227.83     11.63 o 
   3  10  16      135.30      159.36     12.09 o 
   4  10  16       73.70       74.52     10.17 o 
   5  10  16       83.73       64.45     13.11 o 
  -4  11  16       89.57       85.00     11.84 o 
  -3  11  16       17.99       26.76      7.80 o 
  -2  11  16       71.35       80.40     10.49 o 
  -1  11  16       58.48       77.37     10.19 o 
   0  11  16       93.99      109.14     10.21 o 
   1  11  16       61.12       75.58      9.19 o 
   2  11  16       74.42       84.13      9.14 o 
   3  11  16       17.23        9.96      8.47 o 
   4  11  16       92.52       83.60     11.02 o 
  -3  12  16      120.52      126.84     12.21 o 
  -2  12  16       23.72       33.06      8.85 o 
  -1  12  16       35.20       28.92      9.14 o 
   0  12  16      109.85       99.83     10.49 o 
   1  12  16       34.81       27.02      8.45 o 
   2  12  16       24.36       25.01      8.72 o 
   3  12  16      119.46      143.43     12.67 o 
  -2  13  16       47.97       12.32     13.34 o 
  -1  13  16       27.62       37.89     10.01 o 
   0  13  16        0.15        5.30      8.33 o 
   1  13  16       27.50       23.66      9.64 o 
   2  13  16       49.64       44.97     11.96 o 
   1   0  17      634.95      598.97      9.68 o 
   2   0  17       47.73       54.27      4.60 o 
   3   0  17       88.12       72.06      5.18 o 
   4   0  17       13.63        6.60      5.32 o 
   5   0  17       85.03       85.11      8.62 o 
   6   0  17      168.53      151.65     14.03 o 
   7   0  17      193.08      181.96     17.65 o 
  -7   1  17       56.18       69.35     12.41 o 
  -6   1  17       56.86       54.55     10.60 o 
  -5   1  17       69.89       44.76     10.40 o 
  -4   1  17       67.51       62.92      6.43 o 
  -3   1  17      343.03      335.48      8.42 o 
  -2   1  17      138.29      150.07      6.03 o 
  -1   1  17      354.18      372.74      8.82 o 
   0   1  17      403.53      426.87      9.19 o 
   1   1  17      350.66      344.01     10.35 o 
   2   1  17      142.07      163.69      7.60 o 
   3   1  17      330.84      335.19      9.00 o 
   4   1  17       66.07       54.51      6.24 o 
   5   1  17       71.42       79.94      9.74 o 
   6   1  17       57.13       40.05      9.53 o 
   7   1  17       57.60       55.49     14.04 o 
  -7   2  17       26.76       27.88     11.20 o 
  -6   2  17        6.04       14.92      8.19 o 
  -5   2  17      288.30      311.91     13.69 o 
  -4   2  17      197.08      192.85      9.08 o 
  -3   2  17      557.07      526.22     13.57 o 
  -2   2  17      171.72      181.46      6.61 o 
  -1   2  17     1607.14     1549.28     16.92 o 
   0   2  17      243.19      260.53      6.95 o 
   1   2  17     1614.11     1570.89     18.63 o 
   2   2  17      170.25      158.09      6.98 o 
   3   2  17      558.12      528.01     11.84 o 
   4   2  17      193.39      188.15      8.96 o 
   5   2  17      288.65      293.61     12.71 o 
   6   2  17        6.30       -1.07      8.33 o 
   7   2  17       28.54       42.64     11.63 o 
  -6   3  17      102.86      106.78     11.52 o 
  -5   3  17       41.79       30.87      8.35 o 
  -4   3  17      449.56      430.83     13.48 o 
  -3   3  17      238.63      228.94      9.56 o 
  -2   3  17      371.34      382.98      8.62 o 
  -1   3  17      326.69      322.37      8.14 o 
   0   3  17      484.31      501.73      9.62 o 
   1   3  17      330.11      323.97      9.25 o 
   2   3  17      372.26      362.97      9.71 o 
   3   3  17      246.08      249.59      9.63 o 
   4   3  17      439.58      424.77     12.34 o 
   5   3  17       44.44       44.66      7.61 o 
   6   3  17      101.87       79.20     11.44 o 
  -6   4  17      174.45      197.65     12.15 o 
  -5   4  17       52.03       70.72      8.48 o 
  -4   4  17      176.26      189.38      9.71 o 
  -3   4  17      106.53      101.76      7.32 o 
  -2   4  17       28.06       27.99      4.47 o 
  -1   4  17      271.00      262.87      7.65 o 
   0   4  17      275.75      316.43      9.10 o 
   1   4  17      268.48      258.36      8.74 o 
   2   4  17       25.03       27.66      4.74 o 
   3   4  17      107.52       93.53      7.53 o 
   4   4  17      175.93      165.18      9.53 o 
   5   4  17       50.40       54.79      7.86 o 
   6   4  17      175.27      175.70     17.21 o 
  -6   5  17       14.71       14.48     10.48 o 
  -5   5  17      100.34       96.19      9.98 o 
  -4   5  17      240.25      249.41     12.33 o 
  -3   5  17      193.77      221.13      9.60 o 
  -2   5  17      769.63      719.35     16.95 o 
  -1   5  17      108.92      107.62      8.14 o 
   0   5  17       93.08       92.04      6.08 o 
   1   5  17      106.50       99.69      6.59 o 
   2   5  17      747.74      719.39     14.10 o 
   3   5  17      189.04      203.06     10.24 o 
   4   5  17      236.81      214.55     14.77 o 
   5   5  17       99.02       93.85     12.74 o 
   6   5  17       15.07       36.24     10.11 o 
  -6   6  17      108.17      113.76     12.84 o 
  -5   6  17        9.57        5.19      7.09 o 
  -4   6  17       24.03       18.46      6.84 o 
  -3   6  17      329.62      295.25     15.22 o 
  -2   6  17      119.88      124.37      7.03 o 
  -1   6  17      656.64      619.31     12.30 o 
   0   6  17       41.64       45.66      6.38 o 
   1   6  17      660.57      615.78     14.08 o 
   2   6  17      113.55      105.00      7.77 o 
   3   6  17      332.34      306.55     12.14 o 
   4   6  17       24.36       22.64      7.11 o 
   5   6  17        9.88        4.26      7.61 o 
   6   6  17      107.48      128.40     13.97 o 
  -6   7  17       11.09       10.88      9.36 o 
  -5   7  17       15.60       32.76      9.52 o 
  -4   7  17      164.79      165.12     10.75 o 
  -3   7  17      331.22      355.39     14.62 o 
  -2   7  17      925.09      904.92     17.92 o 
  -1   7  17       10.66       13.95      4.75 o 
   0   7  17        5.97       -1.67      4.81 o 
   1   7  17       10.36       10.64      5.68 o 
   2   7  17      950.14      911.53     22.09 o 
   3   7  17      330.71      346.30     15.19 o 
   4   7  17      160.54      164.81     10.90 o 
   5   7  17       15.54       28.20      8.70 o 
   6   7  17       11.36        3.31      9.92 o 
  -5   8  17        6.72       10.46      8.43 o 
  -4   8  17       61.32       57.80      8.51 o 
  -3   8  17       41.65       32.63      7.11 o 
  -2   8  17       39.08       40.32      7.94 o 
  -1   8  17       44.04       54.03      6.68 o 
   0   8  17       14.46       10.74      5.51 o 
   1   8  17       43.97       43.83      6.77 o 
   2   8  17       42.44       42.13      8.63 o 
   3   8  17       41.06       50.36      7.81 o 
   4   8  17       62.05       65.40      8.85 o 
   5   8  17        6.19       14.67      8.44 o 
  -5   9  17       87.85      108.42     11.42 o 
  -4   9  17      240.62      239.81     13.56 o 
  -3   9  17      231.77      263.01     12.35 o 
  -2   9  17      242.67      263.62     15.54 o 
  -1   9  17       52.92       45.12      8.58 o 
   0   9  17        1.61        7.52      6.51 o 
   1   9  17       54.07       55.35      6.94 o 
   2   9  17      249.91      245.10     13.80 o 
   3   9  17      230.48      251.60     12.66 o 
   4   9  17      241.19      266.87     14.16 o 
   5   9  17       86.85      103.82     11.69 o 
  -4  10  17       26.69       20.81      8.87 o 
  -3  10  17       45.82       56.88      8.65 o 
  -2  10  17       14.32        8.57      8.40 o 
  -1  10  17      341.38      393.17     16.53 o 
   0  10  17       83.56      101.77     11.19 o 
   1  10  17      338.96      372.41     12.93 o 
   2  10  17       14.31       18.94      7.35 o 
   3  10  17       46.18       32.83     12.71 o 
   4  10  17       28.28       29.50      8.90 o 
  -4  11  17       26.22        7.23     10.30 o 
  -3  11  17      333.03      382.85     16.16 o 
  -2  11  17       19.06       19.95      9.45 o 
  -1  11  17      138.12      155.59     12.53 o 
   0  11  17        0.48        8.22      7.89 o 
   1  11  17      135.07      148.75     11.43 o 
   2  11  17       18.68       26.07      8.42 o 
   3  11  17      335.18      345.84     22.82 o 
   4  11  17       25.29        9.45      9.32 o 
  -3  12  17       10.98       12.22     15.96 o 
  -2  12  17       34.46       37.33      9.95 o 
  -1  12  17       20.45       13.97      9.00 o 
   0  12  17       99.23      111.82     11.77 o 
   1  12  17       18.97       20.48      8.83 o 
   2  12  17       34.01       21.18      8.98 o 
   3  12  17       11.17       19.92      9.82 o 
  -2  13  17       13.08       -3.84     10.69 o 
  -1  13  17       65.97       77.30     14.25 o 
   0  13  17        0.31        0.41      8.95 o 
   1  13  17       68.51       95.58     12.30 o 
   2  13  17       12.97       35.60     17.82 o 
   0   0  18     1021.50      964.14     18.44 o 
   1   0  18      260.01      247.08      7.16 o 
   2   0  18      640.90      650.06     11.07 o 
   3   0  18      121.42      127.63      6.09 o 
   4   0  18        1.47        3.58      6.07 o 
   5   0  18      182.07      181.43     10.95 o 
   6   0  18       32.79       27.40      9.36 o 
  -6   1  18       73.98       70.62     10.65 o 
  -5   1  18        2.69        0.49      6.83 o 
  -4   1  18      275.43      286.52     11.11 o 
  -3   1  18      450.04      483.59      9.91 o 
  -2   1  18      367.23      381.08      8.70 o 
  -1   1  18      615.71      611.38     10.13 o 
   0   1  18      778.23      818.82     12.18 o 
   1   1  18      615.88      593.25     10.53 o 
   2   1  18      354.57      360.49      8.95 o 
   3   1  18      452.94      493.53     13.84 o 
   4   1  18      271.69      276.57      9.86 o 
   5   1  18        3.19        7.97      7.79 o 
   6   1  18       75.05       67.90     12.04 o 
  -6   2  18      215.86      223.58     13.08 o 
  -5   2  18       13.63       25.68      7.82 o 
  -4   2  18       22.36       21.37      5.68 o 
  -3   2  18      299.51      282.39      9.57 o 
  -2   2  18       42.25       53.21      4.39 o 
  -1   2  18      738.44      737.01     11.07 o 
   0   2  18     1849.72     1802.31     18.60 o 
   1   2  18      752.02      744.36     12.43 o 
   2   2  18       40.84       64.60      5.80 o 
   3   2  18      310.51      325.97     10.46 o 
   4   2  18       22.98       26.52      6.07 o 
   5   2  18       14.62       22.73      7.10 o 
   6   2  18      216.12      221.58     14.36 o 
  -6   3  18       61.45       61.75     10.46 o 
  -5   3  18      138.41      126.96      9.37 o 
  -4   3  18       64.70       68.48      7.12 o 
  -3   3  18      104.19      108.05      8.39 o 
  -2   3  18      107.91      114.58      6.48 o 
  -1   3  18      261.77      257.71      7.76 o 
   0   3  18       44.41       58.30      5.76 o 
   1   3  18      264.83      282.07      9.40 o 
   2   3  18      115.67      137.51      9.12 o 
   3   3  18      105.82      111.14      7.12 o 
   4   3  18       62.78       56.88      6.82 o 
   5   3  18      142.20      143.96     10.16 o 
   6   3  18       62.69       61.93     10.67 o 
  -6   4  18       14.41        8.88      8.95 o 
  -5   4  18       91.68       91.34     11.11 o 
  -4   4  18      225.66      229.96     10.63 o 
  -3   4  18       30.36       39.77      6.45 o 
  -2   4  18      160.65      145.04      7.01 o 
  -1   4  18       44.26       52.93      4.91 o 
   0   4  18     2873.62     2639.55     28.30 o 
   1   4  18       39.51       36.79      5.18 o 
   2   4  18      153.83      142.50      6.88 o 
   3   4  18       30.70       28.14      6.09 o 
   4   4  18      218.61      200.68     10.19 o 
   5   4  18       91.99       86.33      9.64 o 
   6   4  18       13.03       25.30      8.97 o 
  -6   5  18        5.88        8.68     10.61 o 
  -5   5  18       77.57       96.99     10.90 o 
  -4   5  18       85.84       90.82      9.82 o 
  -3   5  18      197.13      221.26     11.65 o 
  -2   5  18      357.71      368.70      9.79 o 
  -1   5  18       80.07       93.37      5.42 o 
   0   5  18      460.51      433.98     10.76 o 
   1   5  18       79.50       84.86      6.73 o 
   2   5  18      362.56      359.22     10.15 o 
   3   5  18      201.49      216.66     10.35 o 
   4   5  18       85.75       95.83      9.18 o 
   5   5  18       74.08       66.19      8.56 o 
   6   5  18        6.75       19.04      9.40 o 
  -6   6  18        5.87       -0.18     10.15 o 
  -5   6  18       79.56       76.60      9.37 o 
  -4   6  18       46.78       57.83     10.56 o 
  -3   6  18      283.71      259.05     14.92 o 
  -2   6  18        9.57        9.00      4.84 o 
  -1   6  18      134.19      114.14      6.71 o 
   0   6  18      746.48      703.04     13.75 o 
   1   6  18      126.56      105.77      7.33 o 
   2   6  18       11.38       13.06      5.45 o 
   3   6  18      282.38      266.34     12.82 o 
   4   6  18       45.42       38.73      8.10 o 
   5   6  18       81.10       80.69      9.97 o 
   6   6  18        5.88        5.08     10.13 o 
  -5   7  18       82.68       83.04     10.71 o 
  -4   7  18       86.11       73.32      9.91 o 
  -3   7  18      530.81      552.36     17.83 o 
  -2   7  18      157.00      138.71      8.87 o 
  -1   7  18      418.35      393.54     11.51 o 
   0   7  18        8.37       -0.04      5.06 o 
   1   7  18      425.37      399.52     12.84 o 
   2   7  18      153.17      160.30     11.45 o 
   3   7  18      534.64      536.53     15.72 o 
   4   7  18       84.78       98.31     11.73 o 
   5   7  18       86.83       72.41     10.89 o 
  -5   8  18      115.37      131.70     12.33 o 
  -4   8  18       51.91       42.20      8.20 o 
  -3   8  18       52.70       47.26      8.39 o 
  -2   8  18       10.55       19.41      6.79 o 
  -1   8  18      108.44      113.35      8.52 o 
   0   8  18       66.85       65.19      7.10 o 
   1   8  18      108.57      111.59      8.43 o 
   2   8  18       11.59        9.30      6.40 o 
   3   8  18       54.21       58.01      8.22 o 
   4   8  18       51.09       53.21      9.04 o 
   5   8  18      113.92      125.40     12.08 o 
  -5   9  18       13.90       20.65      9.25 o 
  -4   9  18      121.08      126.29     11.42 o 
  -3   9  18      108.18      108.75     10.32 o 
  -2   9  18      378.11      363.48     20.32 o 
  -1   9  18       62.76       65.30      9.23 o 
   0   9  18       19.00       20.41      6.90 o 
   1   9  18       61.20       57.96      7.61 o 
   2   9  18      376.57      359.64     13.10 o 
   3   9  18      108.10      106.26      9.86 o 
   4   9  18      121.55      124.50     11.81 o 
   5   9  18       13.30       11.79      9.36 o 
  -4  10  18        9.70       -1.49      8.53 o 
  -3  10  18      111.80       87.28     11.49 o 
  -2  10  18      136.91      139.49     13.13 o 
  -1  10  18       22.12       21.15      8.07 o 
   0  10  18      272.50      279.20     16.28 o 
   1  10  18       21.00       19.34      6.95 o 
   2  10  18      139.43      150.18     11.39 o 
   3  10  18      109.57      106.93     11.46 o 
   4  10  18        8.93        1.33     10.58 o 
  -3  11  18      162.60      201.35     14.21 o 
  -2  11  18      127.95      147.49     13.95 o 
  -1  11  18       13.06       -3.78      9.25 o 
   0  11  18        0.18       -6.99      7.70 o 
   1  11  18       13.01        7.91      7.76 o 
   2  11  18      125.62      134.89     11.57 o 
   3  11  18      162.41      202.10     13.80 o 
  -2  12  18       47.91       51.21     11.56 o 
  -1  12  18        7.36        9.66      8.84 o 
   0  12  18      151.83      188.94     14.22 o 
   1  12  18        8.04       -7.68      8.26 o 
   2  12  18       46.30       50.51     10.36 o 
   3  12  18       38.52       28.04     22.56 o 
  -1  13  18      101.31       95.89     12.20 o 
   0  13  18        8.10       -1.80      8.61 o 
   1  13  18      102.65      119.68     13.04 o 
   1   0  19       38.07       32.86      4.32 o 
   2   0  19      138.53      140.88      7.84 o 
   3   0  19      166.58      167.47      7.39 o 
   4   0  19      766.34      772.21     16.68 o 
   5   0  19       46.71       48.83      9.36 o 
   6   0  19       24.73       34.14     12.15 o 
  -6   1  19       96.41       85.27     10.60 o 
  -5   1  19      129.00      132.70     10.74 o 
  -4   1  19       67.39       67.48      7.34 o 
  -3   1  19      324.55      335.73      9.64 o 
  -2   1  19      317.61      312.50     10.96 o 
  -1   1  19      433.27      420.00      8.92 o 
   0   1  19     1787.31     1745.59     19.33 o 
   1   1  19      426.89      432.77     10.06 o 
   2   1  19      316.03      319.62      8.87 o 
   3   1  19      321.25      326.66      9.72 o 
   4   1  19       70.05       71.87      7.44 o 
   5   1  19      131.95      133.09     10.32 o 
   6   1  19      101.53      108.39     13.27 o 
  -6   2  19      123.40      120.11     13.36 o 
  -5   2  19       50.89       65.77      8.84 o 
  -4   2  19      252.00      235.80     10.81 o 
  -3   2  19       77.40       93.98      6.81 o 
  -2   2  19      421.08      416.76     10.09 o 
  -1   2  19        8.56       15.81      3.83 o 
   0   2  19      383.07      399.79      8.71 o 
   1   2  19        8.72       13.03      4.40 o 
   2   2  19      418.07      400.32     12.22 o 
   3   2  19       81.29      106.95      7.50 o 
   4   2  19      264.72      241.56     10.05 o 
   5   2  19       52.00       58.33      9.44 o 
   6   2  19      122.31       99.32     12.43 o 
  -6   3  19      153.69      175.06     14.92 o 
  -5   3  19       59.65       70.58      8.91 o 
  -4   3  19       90.15       95.60      7.95 o 
  -3   3  19       85.50       86.03      7.74 o 
  -2   3  19      429.66      383.45     10.47 o 
  -1   3  19      886.63      823.76     12.94 o 
   0   3  19     2510.90     2391.27     24.13 o 
   1   3  19      878.07      833.94     13.62 o 
   2   3  19      434.15      397.76     11.18 o 
   3   3  19       84.59       87.58      7.03 o 
   4   3  19       90.57      100.07      8.27 o 
   5   3  19       60.12       53.53      8.35 o 
   6   3  19      158.32      167.53     14.53 o 
  -6   4  19       32.38       38.00     14.44 o 
  -5   4  19      103.48       80.61     11.83 o 
  -4   4  19       45.96       57.14      8.24 o 
  -3   4  19      963.84      951.50     22.34 o 
  -2   4  19      239.19      241.88      8.81 o 
  -1   4  19      450.21      419.22      9.97 o 
   0   4  19      322.50      337.47      9.92 o 
   1   4  19      450.27      424.34     11.36 o 
   2   4  19      247.33      241.44      9.32 o 
   3   4  19      954.27      917.72     16.04 o 
   4   4  19       47.89       56.31      7.30 o 
   5   4  19      105.90       94.35      9.41 o 
   6   4  19       31.72       32.12      9.94 o 
  -6   5  19       20.74       26.14     13.02 o 
  -5   5  19      255.26      275.56     21.22 o 
  -4   5  19       65.89       63.24      9.47 o 
  -3   5  19      482.12      461.84     13.11 o 
  -2   5  19       50.84       51.74      5.56 o 
  -1   5  19      205.54      207.96      9.05 o 
   0   5  19      759.73      715.86     13.32 o 
   1   5  19      220.04      227.36      9.43 o 
   2   5  19       52.26       45.13      5.63 o 
   3   5  19      484.14      446.57     14.51 o 
   4   5  19       68.44       59.86      7.82 o 
   5   5  19      254.70      251.29     12.47 o 
   6   5  19       21.88       27.99      9.81 o 
  -5   6  19       63.26       64.65     10.18 o 
  -4   6  19       18.95       21.08      8.27 o 
  -3   6  19      131.24      138.81     10.77 o 
  -2   6  19       83.21       82.88      6.75 o 
  -1   6  19      183.14      183.21      8.64 o 
   0   6  19       32.60       40.36      5.48 o 
   1   6  19      180.83      190.76      8.67 o 
   2   6  19       83.42       74.59      6.84 o 
   3   6  19      129.05      141.41     10.43 o 
   4   6  19       18.88        7.35      8.59 o 
   5   6  19       65.36       71.40      9.86 o 
  -5   7  19      130.72      110.68     17.25 o 
  -4   7  19       80.38       77.43      9.82 o 
  -3   7  19       54.02       62.81      8.78 o 
  -2   7  19       25.08       19.88      6.38 o 
  -1   7  19      189.28      192.37     16.12 o 
   0   7  19       48.64       48.11      6.14 o 
   1   7  19      180.66      174.15      8.99 o 
   2   7  19       26.40       22.85      6.16 o 
   3   7  19       54.36       52.85      8.62 o 
   4   7  19       82.20       79.29      9.92 o 
   5   7  19      133.11      136.00     12.04 o 
  -5   8  19       83.42       99.25     11.61 o 
  -4   8  19       25.39       22.27      8.47 o 
  -3   8  19       87.96      122.71     10.53 o 
  -2   8  19       30.73       45.49      7.53 o 
  -1   8  19       88.15       76.33      9.09 o 
   0   8  19       67.14       79.29      7.55 o 
   1   8  19       85.81       79.21      7.87 o 
   2   8  19       30.38       20.03      7.00 o 
   3   8  19       85.40      100.89     10.33 o 
   4   8  19       25.77       40.16     10.13 o 
   5   8  19       85.12       89.15     11.58 o 
  -4   9  19        8.39        9.31      9.06 o 
  -3   9  19       31.74       32.41      8.88 o 
  -2   9  19      100.62      109.14     12.12 o 
  -1   9  19      197.89      211.50     12.89 o 
   0   9  19       29.39       31.31      7.64 o 
   1   9  19      202.25      196.67     12.30 o 
   2   9  19       99.80      119.79     10.86 o 
   3   9  19       31.29       30.13      7.89 o 
   4   9  19        7.78        9.66      7.80 o 
  -4  10  19      228.01      246.05     17.63 o 
  -3  10  19      155.30      163.95     13.25 o 
  -2  10  19      402.95      427.83     23.70 o 
  -1  10  19       60.70       54.15      9.13 o 
   0  10  19      127.64      115.78     12.20 o 
   1  10  19       61.28       90.04      9.32 o 
   2  10  19      406.64      411.40     15.53 o 
   3  10  19      153.97      171.45     12.59 o 
   4  10  19      224.15      254.72     15.13 o 
  -3  11  19       52.66       48.30     10.27 o 
  -2  11  19       19.78       27.83     10.41 o 
  -1  11  19       13.28       24.17      9.58 o 
   0  11  19       65.11       59.40     10.28 o 
   1  11  19       13.47       23.80      9.80 o 
   2  11  19       21.00       25.29      8.62 o 
   3  11  19       51.61       39.14      9.64 o 
  -2  12  19       70.92       89.54     12.12 o 
  -1  12  19       31.24       27.99     10.19 o 
   0  12  19       47.52       50.19     10.38 o 
   1  12  19       30.38       40.31     11.12 o 
   2  12  19       71.27       51.84     10.70 o 
   0   0  20       98.53      101.88      9.99 o 
   1   0  20      714.29      734.31     11.98 o 
   2   0  20      141.70      150.10      8.13 o 
   3   0  20        0.28       10.89      4.61 o 
   4   0  20        4.49       15.88      6.77 o 
   5   0  20       22.41       16.98      8.69 o 
   6   0  20       20.79       16.33     10.20 o 
  -6   1  20       82.65       94.89     11.50 o 
  -5   1  20       84.34       76.06      9.55 o 
  -4   1  20       68.55       74.72      7.90 o 
  -3   1  20       83.83       85.44      8.44 o 
  -2   1  20      242.88      258.57      8.03 o 
  -1   1  20      246.98      239.70      7.50 o 
   0   1  20     1341.01     1312.75     16.44 o 
   1   1  20      256.10      241.49      7.96 o 
   2   1  20      242.70      244.19      8.77 o 
   3   1  20       81.99       79.85      6.13 o 
   4   1  20       68.38       81.06      8.73 o 
   5   1  20       87.92       99.73     11.13 o 
   6   1  20       83.80       78.76     12.69 o 
  -6   2  20      105.80      137.49     13.83 o 
  -5   2  20        5.34        8.99      7.37 o 
  -4   2  20      266.11      271.32     11.64 o 
  -3   2  20       49.02       46.45      6.59 o 
  -2   2  20      396.61      374.77     10.07 o 
  -1   2  20      268.63      253.88      7.66 o 
   0   2  20       72.59       86.25      5.81 o 
   1   2  20      265.03      276.79      9.10 o 
   2   2  20      396.82      392.70     10.63 o 
   3   2  20       53.37       65.15      6.38 o 
   4   2  20      269.63      280.83     10.86 o 
   5   2  20        4.27       -7.09      7.09 o 
   6   2  20      109.22      124.36     19.60 o 
  -6   3  20       56.61       47.23     11.41 o 
  -5   3  20      115.58      116.40     10.03 o 
  -4   3  20       26.59       29.50      6.53 o 
  -3   3  20      100.27       80.18      9.06 o 
  -2   3  20      587.87      553.46     12.14 o 
  -1   3  20       18.85       26.63      4.49 o 
   0   3  20      169.05      164.82      6.75 o 
   1   3  20       20.72       20.39      4.91 o 
   2   3  20      601.27      567.99     12.87 o 
   3   3  20       97.23       89.68      7.25 o 
   4   3  20       27.55       22.31      7.16 o 
   5   3  20      115.17      118.61     10.33 o 
   6   3  20       53.37       71.72     12.03 o 
  -6   4  20       38.51       50.93     12.79 o 
  -5   4  20       46.32       39.43      9.91 o 
  -4   4  20      245.53      239.93     12.65 o 
  -3   4  20        9.76       17.70      5.80 o 
  -2   4  20     1130.37     1077.61     18.89 o 
  -1   4  20      113.12      120.04      6.59 o 
   0   4  20        1.14        5.83      4.56 o 
   1   4  20      116.81      117.31      6.84 o 
   2   4  20     1145.27     1083.04     17.04 o 
   3   4  20       11.53        3.17      5.45 o 
   4   4  20      249.83      237.01     10.51 o 
   5   4  20       47.07       49.66      8.46 o 
   6   4  20       39.92       33.39     10.30 o 
  -5   5  20       84.36      116.61     11.79 o 
  -4   5  20        0.43        2.19      7.51 o 
  -3   5  20      203.79      203.13     10.08 o 
  -2   5  20       36.62       42.13      5.78 o 
  -1   5  20      327.00      315.05     10.76 o 
   0   5  20       20.44       25.10      5.24 o 
   1   5  20      321.48      293.37     10.70 o 
   2   5  20       33.44       32.15      5.65 o 
   3   5  20      197.19      192.58      9.35 o 
   4   5  20        0.39        9.34      6.66 o 
   5   5  20       84.17       88.12      9.62 o 
   6   5  20       96.29       76.39     20.53 o 
  -5   6  20       48.55       56.08     10.21 o 
  -4   6  20      495.86      498.47     18.51 o 
  -3   6  20       15.52        4.97      8.11 o 
  -2   6  20       94.44      116.33      7.58 o 
  -1   6  20       53.45       59.73      6.08 o 
   0   6  20        2.54        0.96      4.83 o 
   1   6  20       56.58       52.84      6.64 o 
   2   6  20       96.04       92.71      7.72 o 
   3   6  20       15.12       12.82      6.58 o 
   4   6  20      490.89      473.61     16.50 o 
   5   6  20       47.61       56.09      9.11 o 
  -5   7  20       21.48       26.20     13.58 o 
  -4   7  20        9.09        5.10      8.48 o 
  -3   7  20       88.45       88.09      9.90 o 
  -2   7  20       79.32       62.57      8.22 o 
  -1   7  20        8.65       13.30      5.76 o 
   0   7  20      197.45      210.04      9.52 o 
   1   7  20        9.31       10.16      5.67 o 
   2   7  20       76.70       84.70      7.95 o 
   3   7  20       85.99       85.83     13.96 o 
   4   7  20       10.02        5.31      7.66 o 
   5   7  20       20.84       15.91      9.14 o 
  -5   8  20       42.27       67.41     12.14 o 
  -4   8  20      113.81       93.68     10.76 o 
  -3   8  20      115.80      124.77     11.69 o 
  -2   8  20      167.77      181.75     11.21 o 
  -1   8  20      124.23      117.16      9.58 o 
   0   8  20       12.88        6.71      5.95 o 
   1   8  20      127.00      124.60      8.77 o 
   2   8  20      168.29      182.20     10.91 o 
   3   8  20      115.67      112.22     10.75 o 
   4   8  20      115.22       92.66     10.92 o 
   5   8  20       42.92       35.05     10.76 o 
  -4   9  20        8.27       11.35     10.44 o 
  -3   9  20       11.69       13.03      8.38 o 
  -2   9  20       35.44       42.53      9.28 o 
  -1   9  20      107.11      110.81     18.01 o 
   0   9  20       14.21        0.92      6.46 o 
   1   9  20      102.68       87.64      9.15 o 
   2   9  20       33.52       31.22      7.66 o 
   3   9  20       12.68       22.73      8.68 o 
   4   9  20        7.38        5.09      8.47 o 
  -3  10  20      261.85      253.39     16.02 o 
  -2  10  20       76.34       82.12     11.08 o 
  -1  10  20       24.80        5.61      7.93 o 
   0  10  20       92.65       76.35     11.40 o 
   1  10  20       26.04       17.67      8.19 o 
   2  10  20       77.95       96.01     12.45 o 
   3  10  20      262.07      241.59     14.64 o 
  -3  11  20        0.12       -9.28      9.28 o 
  -2  11  20       69.01       48.99     10.56 o 
  -1  11  20       32.68       36.24     10.61 o 
   0  11  20        0.41       -7.79      7.79 o 
   1  11  20       30.03       20.53     10.13 o 
   2  11  20       71.48       63.03     11.73 o 
   3  11  20        0.18       11.64      8.97 o 
  -1  12  20       64.09       64.07     11.39 o 
   0  12  20       39.98       42.43     10.42 o 
   1  12  20       61.96       60.79     12.23 o 
   1   0  21      298.40      278.62      8.45 o 
   2   0  21       12.47       11.99      4.39 o 
   3   0  21       75.99       79.53      6.14 o 
   4   0  21       57.65       67.14      8.40 o 
   5   0  21       61.33       55.72     10.82 o 
   6   0  21      109.25      104.38     12.25 o 
  -6   1  21       37.79       38.72     10.17 o 
  -5   1  21       16.51       10.87      8.52 o 
  -4   1  21       74.04       71.48      8.10 o 
  -3   1  21      113.41      113.42      7.93 o 
  -2   1  21      138.47      144.90      7.55 o 
  -1   1  21      100.78      107.38      5.98 o 
   0   1  21      369.30      337.65      9.20 o 
   1   1  21      101.62      102.92      6.51 o 
   2   1  21      142.09      156.72      7.28 o 
   3   1  21      107.49      112.51      7.31 o 
   4   1  21       74.67       82.87      8.96 o 
   5   1  21       15.31       17.40      8.70 o 
   6   1  21       36.86       21.06     10.92 o 
  -6   2  21       47.28       38.05     11.41 o 
  -5   2  21      128.01      122.34     11.60 o 
  -4   2  21      195.90      180.88     10.31 o 
  -3   2  21       55.23       56.42      7.12 o 
  -2   2  21      147.50      152.81      8.80 o 
  -1   2  21      374.23      342.66      9.62 o 
   0   2  21      151.38      147.24      6.68 o 
   1   2  21      374.70      347.25      9.67 o 
   2   2  21      144.07      143.06      7.48 o 
   3   2  21       55.23       62.35      6.84 o 
   4   2  21      194.09      188.01     10.17 o 
   5   2  21      126.93      137.28     12.45 o 
   6   2  21       48.95       40.19     11.78 o 
  -6   3  21      169.42      171.67     16.17 o 
  -5   3  21       25.34       22.58      8.39 o 
  -4   3  21      284.63      288.45     12.76 o 
  -3   3  21       26.61       22.69      6.50 o 
  -2   3  21      133.96      144.92      8.30 o 
  -1   3  21      323.96      304.29      9.24 o 
   0   3  21      180.18      190.95      7.35 o 
   1   3  21      320.47      324.35     10.02 o 
   2   3  21      140.09      146.25      7.71 o 
   3   3  21       24.70       13.20      5.63 o 
   4   3  21      285.30      270.73     12.24 o 
   5   3  21       24.86       19.01      8.10 o 
   6   3  21      170.18      184.68     17.50 o 
  -5   4  21       54.74       54.74     10.65 o 
  -4   4  21      140.34      157.58     10.97 o 
  -3   4  21       54.29       54.49      6.97 o 
  -2   4  21       56.68       64.64      6.23 o 
  -1   4  21      131.87      135.67      7.89 o 
   0   4  21      612.49      608.89     12.13 o 
   1   4  21      131.10      121.06      7.13 o 
   2   4  21       52.98       50.44      6.14 o 
   3   4  21       54.53       51.83      6.83 o 
   4   4  21      143.70      147.28      9.45 o 
   5   4  21       56.48       61.83      9.70 o 
  -5   5  21       27.45       30.40      9.62 o 
  -4   5  21       79.55       59.69     11.55 o 
  -3   5  21       86.45       90.48      8.00 o 
  -2   5  21      212.68      228.29      9.64 o 
  -1   5  21      284.83      260.21     10.27 o 
   0   5  21       82.27       83.20      6.65 o 
   1   5  21      281.01      267.38     10.10 o 
   2   5  21      206.61      208.64     11.72 o 
   3   5  21       89.70       90.71      7.90 o 
   4   5  21       82.80      103.17      8.53 o 
   5   5  21       28.55       31.81      8.85 o 
  -5   6  21        7.17        8.66      8.95 o 
  -4   6  21       56.47       49.61      9.50 o 
  -3   6  21       37.10       37.23     11.32 o 
  -2   6  21      194.40      208.51     17.71 o 
  -1   6  21       69.36       64.60      7.06 o 
   0   6  21      183.06      194.70      9.28 o 
   1   6  21       70.87       69.23      7.35 o 
   2   6  21      195.93      190.39     10.61 o 
   3   6  21       39.21       36.82      7.07 o 
   4   6  21       55.61       52.88      8.53 o 
   5   6  21        7.90        0.90      9.01 o 
  -5   7  21       34.32       30.26     13.77 o 
  -4   7  21      108.61      122.00     12.38 o 
  -3   7  21       35.91       38.05      9.82 o 
  -2   7  21      338.20      337.39     14.41 o 
  -1   7  21       28.57       43.42      6.69 o 
   0   7  21      121.00      100.83      7.79 o 
   1   7  21       27.91       25.72      6.45 o 
   2   7  21      348.45      329.80     12.83 o 
   3   7  21       36.83       38.42      7.81 o 
   4   7  21      105.67      120.89     12.21 o 
   5   7  21       34.56       23.78      9.10 o 
  -4   8  21       52.56       46.99     10.32 o 
  -3   8  21       12.16       19.18      8.71 o 
  -2   8  21      169.97      162.04     13.58 o 
  -1   8  21       40.64       31.20      7.45 o 
   0   8  21      587.43      603.32     15.56 o 
   1   8  21       42.43       32.69      6.62 o 
   2   8  21      171.87      169.79     10.94 o 
   3   8  21       13.24        3.42      7.24 o 
   4   8  21       51.49       56.70     10.19 o 
  -4   9  21      180.43      209.11     20.29 o 
  -3   9  21       20.88        9.51      9.13 o 
  -2   9  21      119.34      127.89     20.76 o 
  -1   9  21       67.63       56.70      9.43 o 
   0   9  21       11.92        6.13      7.38 o 
   1   9  21       65.59       67.00      8.89 o 
   2   9  21      116.38      103.67     10.44 o 
   3   9  21       20.75       27.86      8.29 o 
   4   9  21      181.89      210.99     14.32 o 
  -3  10  21      169.80      172.14     14.06 o 
  -2  10  21       76.15       84.73     11.32 o 
  -1  10  21       78.84       73.93     15.47 o 
   0  10  21       46.46       60.13     11.04 o 
   1  10  21       80.90       79.99      9.90 o 
   2  10  21       75.18       84.23     10.75 o 
   3  10  21      171.44      165.71     11.99 o 
  -2  11  21      213.59      246.92     16.13 o 
  -1  11  21       18.51        9.05     13.39 o 
   0  11  21       64.43       70.43     11.19 o 
   1  11  21       20.08       12.52     10.45 o 
   2  11  21      216.56      251.64     34.29 o 
  -1  12  21       12.03       37.44     25.92 o 
   0  12  21       58.02       69.69     11.40 o 
   1  12  21       13.99       33.37     25.49 o 
   0   0  22      729.32      686.40     27.15 o 
   1   0  22        9.93       17.20      5.04 o 
   2   0  22      381.83      355.91      9.80 o 
   3   0  22        0.10        0.83      5.56 o 
   4   0  22        1.27       -6.11      6.53 o 
   5   0  22        6.68       11.36      8.06 o 
   6   0  22       77.19       65.96     11.40 o 
  -6   1  22       11.41       -3.67      9.19 o 
  -5   1  22       75.67       71.16     11.62 o 
  -4   1  22      324.79      339.67     13.58 o 
  -3   1  22      277.23      282.94     11.93 o 
  -2   1  22      338.56      319.08     11.27 o 
  -1   1  22       76.42       80.18      5.66 o 
   0   1  22       59.76       82.57      5.81 o 
   1   1  22       77.37       82.87      5.95 o 
   2   1  22      331.73      325.68     10.05 o 
   3   1  22      277.88      283.59     10.20 o 
   4   1  22      321.93      327.52     14.55 o 
   5   1  22       77.87       58.30     10.54 o 
   6   1  22       11.07       14.66     11.03 o 
  -5   2  22        2.69       17.67      8.47 o 
  -4   2  22      116.92      129.03     11.02 o 
  -3   2  22       78.81       76.77      8.15 o 
  -2   2  22       64.13       61.11      7.37 o 
  -1   2  22      101.46      116.22      6.72 o 
   0   2  22      610.57      574.09     11.30 o 
   1   2  22       97.05       94.30      6.74 o 
   2   2  22       66.17       56.96      6.18 o 
   3   2  22       77.04       73.93      6.97 o 
   4   2  22      114.84      140.12     10.58 o 
   5   2  22        3.16       -8.30      8.30 o 
   6   2  22       62.39       43.18     26.71 o 
  -5   3  22       91.25       55.48     12.35 o 
  -4   3  22      257.19      247.79     18.50 o 
  -3   3  22       12.83        8.42      6.49 o 
  -2   3  22      142.05      149.92      8.69 o 
  -1   3  22      436.51      438.62     10.75 o 
   0   3  22        3.49        3.80      5.38 o 
   1   3  22      431.11      401.44     10.94 o 
   2   3  22      137.60      149.79      7.99 o 
   3   3  22       10.51       10.22      5.95 o 
   4   3  22      258.04      264.07     11.31 o 
   5   3  22       94.54       93.50     11.14 o 
  -5   4  22      126.29      115.29     12.76 o 
  -4   4  22      131.19      129.74     12.83 o 
  -3   4  22      181.73      214.54     11.07 o 
  -2   4  22      141.56      142.40      7.93 o 
  -1   4  22      246.18      255.22     10.40 o 
   0   4  22       12.87       16.06      4.92 o 
   1   4  22      239.87      247.21      9.87 o 
   2   4  22      146.33      151.04      8.83 o 
   3   4  22      181.01      166.80      9.29 o 
   4   4  22      132.90      128.16      9.35 o 
   5   4  22      127.14      103.95     11.92 o 
  -5   5  22        2.48        8.50      9.02 o 
  -4   5  22      136.96      132.38     13.09 o 
  -3   5  22      365.38      378.75     13.63 o 
  -2   5  22       35.32       30.28      6.53 o 
  -1   5  22       11.60       10.39      5.36 o 
   0   5  22      221.71      221.76      9.22 o 
   1   5  22       11.12       13.03      5.61 o 
   2   5  22       34.10       29.16      6.51 o 
   3   5  22      360.17      360.67     15.17 o 
   4   5  22      137.28      132.95      9.58 o 
   5   5  22        2.85       -3.29      7.96 o 
  -5   6  22       14.73       10.45      9.28 o 
  -4   6  22        8.54        4.39      8.46 o 
  -3   6  22        5.87        1.42      8.76 o 
  -2   6  22       97.28       93.19      8.06 o 
  -1   6  22      132.11      139.48      9.67 o 
   0   6  22       17.50       10.64      5.61 o 
   1   6  22      129.45      120.71      9.41 o 
   2   6  22       95.38      114.14      9.35 o 
   3   6  22        6.11       11.60      6.59 o 
   4   6  22        7.74       16.57      7.24 o 
   5   6  22       14.20       24.30      9.41 o 
  -4   7  22       42.19       46.59     10.48 o 
  -3   7  22      290.32      287.92     22.88 o 
  -2   7  22      109.43      120.17     10.12 o 
  -1   7  22      137.56      131.17      8.50 o 
   0   7  22      138.24      138.36      9.19 o 
   1   7  22      142.39      144.71     10.77 o 
   2   7  22      107.49      116.25     10.10 o 
   3   7  22      294.86      305.35     12.62 o 
   4   7  22       41.98       35.29      7.98 o 
  -4   8  22       72.58       74.36     15.84 o 
  -3   8  22      102.66       96.52     11.43 o 
  -2   8  22      391.23      402.42     16.28 o 
  -1   8  22      183.26      179.39     11.41 o 
   0   8  22        0.16       13.70      6.35 o 
   1   8  22      186.06      188.60     10.86 o 
   2   8  22      389.85      390.81     14.50 o 
   3   8  22      101.67      100.52      9.62 o 
   4   8  22       73.43       57.69      9.20 o 
  -3   9  22       41.00       46.34     10.22 o 
  -2   9  22      168.45      161.03     13.41 o 
  -1   9  22      178.67      191.21     17.64 o 
   0   9  22       23.65       30.42      8.22 o 
   1   9  22      179.37      180.43     11.71 o 
   2   9  22      171.41      178.30     11.83 o 
   3   9  22       44.10       44.92      8.70 o 
  -3  10  22       66.02       69.71     17.32 o 
  -2  10  22        7.91       15.15      9.13 o 
  -1  10  22        1.04        5.41      8.92 o 
   0  10  22      128.71      157.81     13.00 o 
   1  10  22        1.08       -1.50      8.90 o 
   2  10  22        8.44       13.12      9.07 o 
   3  10  22       67.84       57.92      9.61 o 
  -1  11  22       32.45       25.29     10.77 o 
   0  11  22        0.38       -6.71      8.52 o 
   1  11  22       34.09       38.19     12.40 o 
   2  11  22       87.29      110.08     22.74 o 
   1   0  23      331.48      316.77      9.85 o 
   2   0  23        0.37       -1.23      4.96 o 
   3   0  23      241.00      228.50     10.48 o 
   4   0  23      103.62      101.79      9.53 o 
   5   0  23       44.17       43.69     13.70 o 
  -5   1  23      101.70      110.10     13.58 o 
  -4   1  23        0.33        7.41      7.10 o 
  -3   1  23       95.70       85.20      8.33 o 
  -2   1  23      281.29      260.97     10.97 o 
  -1   1  23      174.74      194.84      9.77 o 
   0   1  23      869.92      807.44     13.59 o 
   1   1  23      175.19      172.03      8.02 o 
   2   1  23      284.22      285.05      9.59 o 
   3   1  23       92.05      108.23      7.66 o 
   4   1  23        0.55        8.46      8.34 o 
   5   1  23      101.41      112.97     13.11 o 
  -5   2  23      181.26      192.12     15.74 o 
  -4   2  23      310.40      312.39     13.18 o 
  -3   2  23       70.49       86.63      8.70 o 
  -2   2  23       77.94       89.96      7.76 o 
  -1   2  23       16.53       27.64      5.25 o 
   0   2  23      138.67      131.62      7.64 o 
   1   2  23       16.57       23.04      5.02 o 
   2   2  23       75.83       82.89      6.52 o 
   3   2  23       71.86       74.16      6.98 o 
   4   2  23      309.06      321.94     14.94 o 
   5   2  23      182.41      181.94     15.18 o 
  -5   3  23       25.88       20.34     10.18 o 
  -4   3  23       30.44       48.35     13.13 o 
  -3   3  23       14.33       13.79      6.60 o 
  -2   3  23       32.64       40.00      6.43 o 
  -1   3  23      154.68      161.55      8.43 o 
   0   3  23      201.52      207.04      8.99 o 
   1   3  23      163.05      162.01      7.70 o 
   2   3  23       32.78       36.91      6.03 o 
   3   3  23       15.50        5.72      5.94 o 
   4   3  23       28.73       31.00      7.49 o 
   5   3  23       24.57       13.56     10.44 o 
  -5   4  23       19.38       32.41     12.26 o 
  -4   4  23      111.08      116.56     12.19 o 
  -3   4  23        6.74        1.03      6.06 o 
  -2   4  23      130.04      143.17     10.66 o 
  -1   4  23       39.87       47.12      6.38 o 
   0   4  23       20.76        9.25      5.00 o 
   1   4  23       37.65       30.62      6.05 o 
   2   4  23      131.39      130.57      8.39 o 
   3   4  23        8.55        6.60      6.34 o 
   4   4  23      110.69      103.84      8.93 o 
   5   4  23       20.80       22.46      9.33 o 
  -5   5  23       46.37       50.93     10.90 o 
  -4   5  23      169.73      150.39     13.15 o 
  -3   5  23       86.70       72.58      9.75 o 
  -2   5  23       84.47       95.80      8.24 o 
  -1   5  23      305.27      318.99     11.88 o 
   0   5  23       15.26       24.37      5.62 o 
   1   5  23      314.19      316.00     11.20 o 
   2   5  23       84.24      101.13      9.37 o 
   3   5  23       85.88       79.66      8.45 o 
   4   5  23      166.56      161.91     10.30 o 
   5   5  23       48.29       33.23      9.07 o 
  -4   6  23        8.43       -0.21      8.52 o 
  -3   6  23       81.43       65.31     11.40 o 
  -2   6  23       46.10       49.38      7.27 o 
  -1   6  23      105.01      110.87     10.15 o 
   0   6  23       72.69       70.08      7.88 o 
   1   6  23      108.36      109.98      8.06 o 
   2   6  23       45.32       18.90      7.08 o 
   3   6  23       88.00       77.63     15.30 o 
   4   6  23        8.77        7.56      7.38 o 
  -4   7  23       22.73       41.55     11.73 o 
  -3   7  23        4.02       -8.18     11.46 o 
  -2   7  23      144.25      139.89     10.78 o 
  -1   7  23      164.65      172.54      9.64 o 
   0   7  23       24.51       40.55      7.24 o 
   1   7  23      164.13      169.45      9.41 o 
   2   7  23      145.91      139.91     10.37 o 
   3   7  23        3.96        3.21      6.92 o 
   4   7  23       23.67       21.87      9.25 o 
  -4   8  23       31.00       46.30     10.92 o 
  -3   8  23      169.80      179.83     14.31 o 
  -2   8  23      103.14      104.60     10.44 o 
  -1   8  23       45.53       59.95      8.53 o 
   0   8  23       92.73      112.03      9.25 o 
   1   8  23       45.09       56.79      8.03 o 
   2   8  23      101.69      107.10     10.11 o 
   3   8  23      165.55      161.21     10.66 o 
   4   8  23       30.78       37.46     10.24 o 
  -3   9  23      122.91       99.75     14.08 o 
  -2   9  23       16.73       12.57      9.67 o 
  -1   9  23      125.85      117.64     13.81 o 
   0   9  23      155.33      164.75     11.98 o 
   1   9  23      126.81      126.67     11.71 o 
   2   9  23       16.21       11.67      8.20 o 
   3   9  23      124.41      110.42     10.25 o 
  -2  10  23       14.07       20.94      9.69 o 
  -1  10  23       77.29       72.92     10.86 o 
   0  10  23       10.80        7.54      8.98 o 
   1  10  23       79.25       91.08     14.27 o 
   2  10  23       14.23       20.48      9.40 o 
  -1  11  23       14.73       17.67     24.38 o 
   0  11  23       60.61       78.35     11.53 o 
   1  11  23       14.79       20.30     24.86 o 
   0   0  24       83.56       89.54      9.02 o 
   1   0  24      678.01      697.73     13.60 o 
   2   0  24        0.03       -5.04      5.04 o 
   3   0  24      110.97      127.09      9.48 o 
   4   0  24       12.32       10.06      7.32 o 
   5   0  24      360.27      369.80     19.82 o 
  -5   1  24      257.21      265.37     16.76 o 
  -4   1  24       40.77       43.00      8.09 o 
  -3   1  24       86.10       84.05      8.53 o 
  -2   1  24      258.33      261.80     11.93 o 
  -1   1  24      641.31      603.15     12.89 o 
   0   1  24       17.55       22.43      5.00 o 
   1   1  24      638.50      626.36     13.69 o 
   2   1  24      253.32      253.46     10.68 o 
   3   1  24       86.39       76.81      7.94 o 
   4   1  24       41.03       49.34      9.78 o 
   5   1  24      254.68      271.46     15.95 o 
  -5   2  24      104.95      110.66     12.69 o 
  -4   2  24       47.21       46.36      8.38 o 
  -3   2  24      544.86      539.52     22.53 o 
  -2   2  24      103.15      101.21      8.22 o 
  -1   2  24      396.28      409.27     11.27 o 
   0   2  24       98.32      100.22      7.30 o 
   1   2  24      399.12      392.32     11.15 o 
   2   2  24      106.94      103.14      7.04 o 
   3   2  24      544.40      587.78     14.22 o 
   4   2  24       47.06       50.36      9.94 o 
   5   2  24      104.43       92.66     11.80 o 
  -5   3  24       97.71      106.27     13.35 o 
  -4   3  24       46.72       53.11      9.24 o 
  -3   3  24      179.96      155.19     10.52 o 
  -2   3  24      379.01      379.54     13.07 o 
  -1   3  24       92.49       85.61      7.16 o 
   0   3  24       41.42       41.68      5.94 o 
   1   3  24       99.42      104.15      7.31 o 
   2   3  24      375.84      352.54     12.33 o 
   3   3  24      182.29      182.78     10.55 o 
   4   3  24       47.26       42.68      9.74 o 
   5   3  24       96.84      102.22     13.48 o 
  -5   4  24       51.51       43.94     13.37 o 
  -4   4  24       10.55       14.97      8.98 o 
  -3   4  24        8.04       20.29      6.98 o 
  -2   4  24      305.48      312.28     12.14 o 
  -1   4  24      273.35      262.97     11.47 o 
   0   4  24       30.39       27.12      5.71 o 
   1   4  24      274.80      273.50     10.71 o 
   2   4  24      297.74      293.74     12.10 o 
   3   4  24        9.33       13.21      6.61 o 
   4   4  24       12.95       17.49      7.45 o 
   5   4  24       52.94       47.00     11.81 o 
  -4   5  24      164.01      142.85     13.32 o 
  -3   5  24        6.32       14.40     12.40 o 
  -2   5  24        5.44       12.09      6.29 o 
  -1   5  24        2.65       15.48      5.92 o 
   0   5  24      357.71      370.14     12.11 o 
   1   5  24        3.15       11.04      5.85 o 
   2   5  24        4.32       -3.32      6.25 o 
   3   5  24        6.75       -3.28      6.81 o 
   4   5  24      164.23      164.86     10.62 o 
  -4   6  24      242.97      268.21     20.22 o 
  -3   6  24       56.86       40.64     10.62 o 
  -2   6  24      146.02      156.94     10.04 o 
  -1   6  24       19.00       24.38      8.54 o 
   0   6  24        6.51       -3.20      6.26 o 
   1   6  24       19.78        8.24      5.99 o 
   2   6  24      151.44      160.48     10.80 o 
   3   6  24       57.43       56.02      8.85 o 
   4   6  24      249.79      262.34     13.78 o 
  -4   7  24       23.15       15.71     10.71 o 
  -3   7  24       10.88        7.52      9.64 o 
  -2   7  24      219.07      237.43     13.44 o 
  -1   7  24       53.76       51.82      7.27 o 
   0   7  24      531.37      500.78     15.68 o 
   1   7  24       55.08       46.68      7.50 o 
   2   7  24      220.67      238.26     12.72 o 
   3   7  24       11.59       12.50      7.88 o 
   4   7  24       21.81       17.05      8.34 o 
  -3   8  24        9.38        9.61      9.52 o 
  -2   8  24      220.70      226.26     13.48 o 
  -1   8  24        7.19       16.01      8.10 o 
   0   8  24       66.79       45.95      7.91 o 
   1   8  24        7.28       -5.51      6.98 o 
   2   8  24      218.30      241.64     13.21 o 
   3   8  24        9.66       15.67      8.58 o 
  -2   9  24      134.47      162.76     14.92 o 
  -1   9  24       81.98       91.98     10.41 o 
   0   9  24       61.84       60.60      9.64 o 
   1   9  24       81.65       83.73     10.10 o 
   2   9  24      134.16      141.13     12.92 o 
  -1  10  24        8.49       -3.75      8.71 o 
   0  10  24       67.06       83.86     13.39 o 
   1  10  24        9.33        8.10     10.15 o 
   1   0  25      345.01      309.03     11.08 o 
   2   0  25        0.76        6.65      6.22 o 
   3   0  25        0.07       -0.36      6.57 o 
   4   0  25      305.29      331.17     14.40 o 
   5   0  25        8.31       -1.53      9.88 o 
  -5   1  25      117.49      125.74     13.48 o 
  -4   1  25        9.05        5.22      7.33 o 
  -3   1  25      374.49      400.14     16.26 o 
  -2   1  25      203.59      221.02     11.50 o 
  -1   1  25      316.53      336.71     11.00 o 
   0   1  25       12.02       11.70      5.11 o 
   1   1  25      310.08      323.06     10.76 o 
   2   1  25      206.77      200.06      9.34 o 
   3   1  25      370.94      388.62     13.79 o 
   4   1  25        9.71        6.47      8.00 o 
   5   1  25      118.29      128.17     14.14 o 
  -5   2  25      153.65      126.11     13.52 o 
  -4   2  25      120.56      118.00     11.67 o 
  -3   2  25       40.72       43.96      8.57 o 
  -2   2  25       77.57       91.03      9.45 o 
  -1   2  25        7.00       14.67      5.77 o 
   0   2  25      303.25      311.87     11.06 o 
   1   2  25        5.19       11.75      5.59 o 
   2   2  25       79.79       85.12      7.03 o 
   3   2  25       39.03       39.67      7.69 o 
   4   2  25      119.34       95.01     11.44 o 
   5   2  25      151.76      154.10     13.62 o 
  -4   3  25       15.45        9.02      8.58 o 
  -3   3  25       65.71       63.90      8.65 o 
  -2   3  25       85.89       86.92      8.15 o 
  -1   3  25       71.44       78.38      7.23 o 
   0   3  25       28.83       30.49      5.93 o 
   1   3  25       75.38       86.20      7.06 o 
   2   3  25       91.15       90.70      7.43 o 
   3   3  25       69.83       70.54      7.91 o 
   4   3  25       17.08       21.68      9.47 o 
  -4   4  25        7.14        6.98      9.08 o 
  -3   4  25       63.53       55.34      8.37 o 
  -2   4  25       20.20       27.40      7.01 o 
  -1   4  25      102.28      121.58      8.67 o 
   0   4  25       86.23       82.80      7.81 o 
   1   4  25       98.61      101.78      7.63 o 
   2   4  25       18.16       23.61      6.78 o 
   3   4  25       66.88       61.03      8.35 o 
   4   4  25        7.36        7.88     10.68 o 
  -4   5  25       23.63       29.35     11.15 o 
  -3   5  25       70.90       77.90     10.93 o 
  -2   5  25       18.86       21.32      9.29 o 
  -1   5  25      108.40      118.47      8.82 o 
   0   5  25        3.45       15.07      6.17 o 
   1   5  25      107.55      111.77      8.21 o 
   2   5  25       21.95       14.85      6.92 o 
   3   5  25       69.61       61.25      8.98 o 
   4   5  25       24.50       36.31      8.66 o 
  -4   6  25       27.42       46.58     13.78 o 
  -3   6  25      222.80      230.12     20.52 o 
  -2   6  25      176.85      180.60     12.13 o 
  -1   6  25       16.01       33.61      7.22 o 
   0   6  25        0.85        8.16      6.24 o 
   1   6  25       15.29       13.60      6.64 o 
   2   6  25      173.23      178.77     12.50 o 
   3   6  25      220.90      203.18     15.43 o 
   4   6  25       26.91       24.90      8.60 o 
  -3   7  25      219.11      229.69     20.19 o 
  -2   7  25       64.01       53.33      9.23 o 
  -1   7  25      201.19      198.03     12.14 o 
   0   7  25       43.18       37.41      7.58 o 
   1   7  25      198.33      175.04     11.83 o 
   2   7  25       65.50       74.18      9.32 o 
   3   7  25      217.21      204.34     13.00 o 
  -3   8  25       28.89       35.13     12.14 o 
  -2   8  25      135.57      150.89     12.68 o 
  -1   8  25      103.31      115.13     11.00 o 
   0   8  25      543.66      503.36     16.41 o 
   1   8  25      103.76      116.42     11.03 o 
   2   8  25      138.18      145.94     12.13 o 
   3   8  25       26.96       21.50      8.54 o 
  -2   9  25       14.16       14.86     10.74 o 
  -1   9  25       29.00       27.51     10.91 o 
   0   9  25        6.66       10.79      8.44 o 
   1   9  25       27.10       28.20      9.61 o 
   2   9  25       12.28        1.90      8.76 o 
   0  10  25       81.15       31.82     23.45 o 
   0   0  26       28.61       18.22      8.28 o 
   1   0  26       85.61      101.11      8.22 o 
   2   0  26      105.59       89.45      9.11 o 
   3   0  26       69.70       73.55      8.77 o 
   4   0  26       58.54       79.97     10.87 o 
  -4   1  26      313.37      333.27     15.54 o 
  -3   1  26       74.99       52.30      9.86 o 
  -2   1  26      256.29      263.70     12.78 o 
  -1   1  26       46.80       60.07      6.63 o 
   0   1  26        4.54        5.77      5.15 o 
   1   1  26       46.68       53.41      6.82 o 
   2   1  26      253.37      271.07     11.28 o 
   3   1  26       75.74       85.95      9.17 o 
   4   1  26      313.17      338.86     16.76 o 
  -4   2  26      102.77      103.92     11.20 o 
  -3   2  26       31.00       28.47      8.64 o 
  -2   2  26      269.43      253.62     11.81 o 
  -1   2  26      114.10      127.69      8.72 o 
   0   2  26      122.80      135.05      8.38 o 
   1   2  26      114.64      125.68      8.36 o 
   2   2  26      267.42      273.45     10.93 o 
   3   2  26       30.75       29.95      7.67 o 
   4   2  26      102.89      106.96     12.97 o 
  -4   3  26      109.78      100.98     11.86 o 
  -3   3  26       24.05        7.07      7.25 o 
  -2   3  26      136.75      141.10     11.97 o 
  -1   3  26       21.85       30.70      7.75 o 
   0   3  26       14.68        7.77      6.85 o 
   1   3  26       22.83       31.79      6.05 o 
   2   3  26      129.27      132.97      8.58 o 
   3   3  26       23.05       20.77      7.44 o 
   4   3  26      106.38      114.42     16.73 o 
  -4   4  26       16.10        1.83     10.51 o 
  -3   4  26      114.91       96.85      9.73 o 
  -2   4  26       93.79       82.17      9.02 o 
  -1   4  26      385.90      361.29     13.29 o 
   0   4  26        1.19       -0.24      5.66 o 
   1   4  26      391.51      383.34     13.11 o 
   2   4  26       95.79       96.37      8.79 o 
   3   4  26      114.67      119.57      9.81 o 
   4   4  26       15.87       -2.12     10.86 o 
  -4   5  26        3.73       -0.12     10.61 o 
  -3   5  26      142.12      136.25     13.06 o 
  -2   5  26      146.40      144.99     10.32 o 
  -1   5  26       73.67       64.40      7.76 o 
   0   5  26       16.96       19.49      6.58 o 
   1   5  26       73.72       80.72      7.80 o 
   2   5  26      149.86      144.69     10.11 o 
   3   5  26      142.90      160.59     11.71 o 
   4   5  26        4.22       11.16     10.52 o 
  -3   6  26       13.01        8.01     10.18 o 
  -2   6  26       88.90       83.97     10.02 o 
  -1   6  26      199.99      208.77     11.53 o 
   0   6  26        5.07       11.05      6.53 o 
   1   6  26      203.48      234.61     12.35 o 
   2   6  26       90.18       93.38      9.09 o 
   3   6  26       12.73        6.58      7.82 o 
  -3   7  26       94.95      128.52     16.35 o 
  -2   7  26       27.67       28.47     11.15 o 
  -1   7  26      100.46       93.40     10.52 o 
   0   7  26        1.39       11.07      6.73 o 
   1   7  26       98.08      125.43     10.90 o 
   2   7  26       27.60       19.54      7.74 o 
   3   7  26       96.18       96.31     11.72 o 
  -2   8  26       20.27       21.67      9.53 o 
  -1   8  26      704.74      691.13     22.73 o 
   0   8  26        0.62       -3.75      7.06 o 
   1   8  26      706.40      703.24     20.13 o 
   2   8  26       21.19       23.51      8.93 o 
  -1   9  26       20.39       20.19      9.58 o 
   0   9  26        4.63        8.42      8.61 o 
   1   9  26       20.41       13.08      8.43 o 
   1   0  27       46.33       66.57      9.19 o 
   2   0  27      180.24      168.09     10.52 o 
   3   0  27        0.04       -2.72      7.53 o 
   4   0  27      192.43      227.57     14.62 o 
  -4   1  27       63.69       75.85     15.28 o 
  -3   1  27       74.30       94.62     10.43 o 
  -2   1  27       30.52       29.94      7.17 o 
  -1   1  27      459.01      446.33     14.71 o 
   0   1  27       82.17       82.17      7.27 o 
   1   1  27      458.64      496.26     15.06 o 
   2   1  27       28.84       19.81      7.27 o 
   3   1  27       73.82       67.13      9.12 o 
   4   1  27       64.10       59.35     10.55 o 
  -4   2  27       28.32       20.02      9.94 o 
  -3   2  27       10.67       17.74      7.79 o 
  -2   2  27      168.31      174.93     11.14 o 
  -1   2  27        6.13        9.17      5.99 o 
   0   2  27       32.22       16.28      6.90 o 
   1   2  27        5.99       12.99      5.99 o 
   2   2  27      166.44      176.90     10.27 o 
   3   2  27        9.73       -4.01      7.18 o 
   4   2  27       28.09       19.34      9.52 o 
  -4   3  27       83.68       92.63     12.23 o 
  -3   3  27      175.18      180.09     11.94 o 
  -2   3  27      130.07      131.39     10.32 o 
  -1   3  27      495.03      505.77     15.38 o 
   0   3  27        0.28        3.86      5.94 o 
   1   3  27      494.27      483.36     14.87 o 
   2   3  27      125.20      107.08      8.73 o 
   3   3  27      170.84      158.50     12.10 o 
   4   3  27       79.98       87.34     13.85 o 
  -3   4  27      192.80      184.79     13.75 o 
  -2   4  27       73.05       67.42      9.77 o 
  -1   4  27      110.97      132.10      9.42 o 
   0   4  27       99.09      114.05      9.05 o 
   1   4  27      115.76      135.83      8.68 o 
   2   4  27       74.37       81.18      8.20 o 
   3   4  27      195.39      194.09     12.41 o 
  -3   5  27       37.89       25.35     14.21 o 
  -2   5  27      104.20      105.91     10.59 o 
  -1   5  27       37.52       28.73      7.17 o 
   0   5  27      122.98       95.93     10.21 o 
   1   5  27       36.48       47.40      7.66 o 
   2   5  27      102.36      113.04      9.48 o 
   3   5  27       38.94       24.71      8.23 o 
  -3   6  27      411.88      414.07     25.06 o 
  -2   6  27      106.71      112.13     13.02 o 
  -1   6  27       64.61       61.97      8.86 o 
   0   6  27      110.40      104.23      9.09 o 
   1   6  27       66.18       75.69      9.55 o 
   2   6  27      104.35      121.50     10.08 o 
   3   6  27      408.75      455.39     17.46 o 
  -2   7  27       78.66       87.90     11.68 o 
  -1   7  27      411.18      417.41     20.32 o 
   0   7  27       47.46       63.95      8.82 o 
   1   7  27      415.86      413.67     17.23 o 
   2   7  27       75.60       60.83      9.55 o 
  -1   8  27       49.47       61.21     10.65 o 
   0   8  27       56.74       69.42     10.50 o 
   1   8  27       50.21       51.77      9.63 o 
   0   0  28        0.09        8.34      8.39 o 
   1   0  28       59.92       66.99      7.98 o 
   2   0  28       30.20       31.09      7.59 o 
   3   0  28       36.29       54.74     10.77 o 
   4   0  28        0.01       -0.06     11.56 o 
  -3   1  28       30.52       33.39      8.93 o 
  -2   1  28       20.11       15.98      7.23 o 
  -1   1  28       55.40       50.20      7.97 o 
   0   1  28      158.78      168.30     10.04 o 
   1   1  28       60.69       47.94      7.66 o 
   2   1  28       19.85       21.02      8.01 o 
   3   1  28       30.57       35.22      9.02 o 
   4   1  28       26.37       21.79     25.03 o 
  -3   2  28      341.98      332.80     17.01 o 
  -2   2  28       58.09       73.69      9.07 o 
  -1   2  28       12.75       12.32      7.12 o 
   0   2  28       46.91       59.76      7.30 o 
   1   2  28       11.39        7.37      6.33 o 
   2   2  28       55.29       53.18      7.97 o 
   3   2  28      340.56      320.47     16.36 o 
  -3   3  28       56.50       60.96      9.98 o 
  -2   3  28       93.96      107.33     12.99 o 
  -1   3  28        7.69        6.69      6.66 o 
   0   3  28       67.35       62.10      8.46 o 
   1   3  28        8.93       11.55      6.28 o 
   2   3  28       95.80       92.94      8.74 o 
   3   3  28       56.83       57.69      9.75 o 
  -3   4  28        5.97       -1.80     13.91 o 
  -2   4  28       22.33       30.36      9.22 o 
  -1   4  28      162.21      143.37     10.03 o 
   0   4  28        4.02        5.96      6.54 o 
   1   4  28      160.97      168.61     10.54 o 
   2   4  28       23.84       25.18      7.21 o 
   3   4  28        6.49        9.82      8.66 o 
  -3   5  28       40.95       26.68     13.10 o 
  -2   5  28       41.59       37.33      9.49 o 
  -1   5  28        1.89        3.76      7.08 o 
   0   5  28      139.14      169.20     11.40 o 
   1   5  28        1.62       -8.12      8.12 o 
   2   5  28       42.27       45.47      8.29 o 
   3   5  28       40.83       33.77     10.94 o 
  -2   6  28       27.34        8.17     11.93 o 
  -1   6  28       20.68       34.05      9.11 o 
   0   6  28        0.01       -0.31      7.23 o 
   1   6  28       20.80       14.91      7.89 o 
   2   6  28       27.15       24.55     11.02 o 
  -1   7  28       16.35       -2.31      8.72 o 
   0   7  28      307.52      338.41     14.98 o 
   1   7  28       16.62       24.55      8.47 o 
   1   0  29       76.98       78.70      9.24 o 
   2   0  29      193.21      187.24     12.65 o 
   3   0  29        0.30        4.43      9.08 o 
  -3   1  29      240.72      267.02     15.24 o 
  -2   1  29       41.62       37.34      9.05 o 
  -1   1  29       65.93       74.83      9.08 o 
   0   1  29      302.97      329.25     17.62 o 
   1   1  29       67.61       62.06      8.17 o 
   2   1  29       43.95       46.63      9.34 o 
   3   1  29      242.29      259.47     16.36 o 
  -3   2  29       30.59       36.90      9.59 o 
  -2   2  29      143.38      128.33     11.96 o 
  -1   2  29       61.14       66.78      8.54 o 
   0   2  29       11.19       16.30      7.32 o 
   1   2  29       58.46       53.28      8.06 o 
   2   2  29      144.79      137.59     11.76 o 
   3   2  29       29.79       27.61     14.03 o 
  -3   3  29       71.39       80.21     16.32 o 
  -2   3  29       49.02       62.88      9.72 o 
  -1   3  29       62.87       44.22      8.23 o 
   0   3  29      103.31      110.69      9.40 o 
   1   3  29       63.41       70.26      8.55 o 
   2   3  29       51.74       42.38      8.59 o 
   3   3  29       70.85       50.44     12.76 o 
  -2   4  29      105.21      103.04     11.92 o 
  -1   4  29       39.58       43.06      8.44 o 
   0   4  29      159.99      154.62     11.22 o 
   1   4  29       37.22       37.84      8.54 o 
   2   4  29      105.07      110.15     10.40 o 
  -2   5  29       66.20       60.58     10.62 o 
  -1   5  29       23.47       29.21      8.56 o 
   0   5  29      104.14      112.04      9.96 o 
   1   5  29       25.30       28.05      8.41 o 
   2   5  29       67.48       77.10      9.28 o 
  -1   6  29        9.80       10.55      8.70 o 
   0   6  29      169.41      175.33     11.93 o 
   1   6  29       10.13        8.95      8.19 o 
   0   0  30      563.29      567.52     22.33 o 
   1   0  30        0.91        2.91      7.74 o 
   2   0  30       57.16       53.91     10.73 o 
  -2   1  30      111.14      121.09     17.92 o 
  -1   1  30      139.29      157.91     12.21 o 
   0   1  30        0.06       14.84      8.08 o 
   1   1  30      140.75      132.09     11.48 o 
   2   1  30      112.76      124.51     13.28 o 
  -2   2  30       46.82       54.11      9.69 o 
  -1   2  30       16.94       26.34      9.04 o 
   0   2  30      420.16      435.63     20.36 o 
   1   2  30       18.05       22.66      8.16 o 
   2   2  30       48.28       54.11     10.57 o 
  -2   3  30      192.32      202.65     13.69 o 
  -1   3  30      148.82      162.82     11.34 o 
   0   3  30       18.04       15.36      8.16 o 
   1   3  30      146.12      135.80     12.12 o 
   2   3  30      198.81      195.50     14.52 o 
  -1   4  30      151.64      157.61     12.31 o 
   0   4  30        1.24        2.63      7.77 o 
   1   4  30      154.25      166.10     13.23 o 
  -1   5  30        2.73       -8.09      8.09 o 
   0   5  30        1.66       10.96      7.97 o 
   1   5  30        3.00        3.10      8.87 o 
   1   0  31       60.24       36.19     12.03 o 
  -1   1  31       28.14       43.28     10.12 o 
   0   1  31      136.98      160.63     13.07 o 
   1   1  31       30.21       17.34      9.32 o 
  -1   2  31        1.97        6.44      9.48 o 
   0   2  31      198.81      225.20     14.70 o 
   1   2  31        2.14       -2.70      7.79 o 
  -1   3  31        5.97       23.06     10.91 o 
   0   3  31       11.92       31.92      9.78 o 
   1   3  31        6.80        9.10      8.79 o 
                                                 
